# Supplementary material for: Chlorido[4-chloro-2-(pyridin-2-yl­methyl­imino­meth­yl)phenolato-κ3 N,N′,O]copper(II)
Source: Acta Crystallogr Sect E Struct Rep Online. 2012 Apr 4;68(Pt 5):m540. doi: 10.1107/S1600536812013359 (PMC3344299; doi:10.1107/S1600536812013359)
Supplement: Supplementary file 2 [file e-68-0m540-Isup2.hkl]

# 
# h,k,l, Fc-squared, Fo-squared, sigma(Fo-squared) and status flag 
# 
data_I
_shelx_title ' test in Pbca' 
_shelx_refln_list_code          4 
_shelx_F_calc_maximum      415.32 
_exptl_crystal_F_000      1384.00 
_reflns_d_resolution_high  0.8409 
 
loop_ 
 _symmetry_equiv_pos_as_xyz 
 'x, y, z' 
 '-x+1/2, -y, z+1/2' 
 '-x, y+1/2, -z+1/2' 
 'x+1/2, -y+1/2, -z' 
 '-x, -y, -z' 
 'x-1/2, y, -z-1/2' 
 'x, -y-1/2, z-1/2' 
 '-x-1/2, y-1/2, z' 
 
_cell_length_a     7.7975 
_cell_length_b    13.6383 
_cell_length_c    24.8543 
_cell_angle_alpha  90.000 
_cell_angle_beta   90.000 
_cell_angle_gamma  90.000 
 
_shelx_F_squared_multiplier     1.000 
 
loop_ 
 _refln_index_h 
 _refln_index_k 
 _refln_index_l 
 _refln_F_squared_calc 
 _refln_F_squared_meas 
 _refln_F_squared_sigma 
 _refln_observed_status 
   4   0   0    28456.33    26863.31    592.81 o 
   6   0   0    12679.12    12562.61    236.96 o 
   8   0   0      856.14      795.63    153.11 o 
   2   1   0      286.68      451.52     54.22 o 
   4   1   0       38.20       19.41     16.88 o 
   6   1   0     1065.78      995.44     55.29 o 
   8   1   0      602.42      526.49    194.30 o 
   0   2   0    60961.80    68444.45   1399.40 o 
   2   2   0    27746.99    28091.89    354.18 o 
   4   2   0    42564.75    39777.60   1284.38 o 
   6   2   0     3477.76     3485.06    132.75 o 
   8   2   0      871.59      871.22    106.60 o 
   2   3   0    97743.60   102751.22   1166.35 o 
   4   3   0     4504.32     4678.71     93.39 o 
   6   3   0     1618.90     1695.40     91.87 o 
   8   3   0     2595.32     2836.10    162.94 o 
   0   4   0      972.22      962.13     92.81 o 
   2   4   0      770.50      920.89     50.10 o 
   4   4   0    20211.15    20001.88    315.42 o 
   6   4   0      190.16      162.81     43.69 o 
   8   4   0     1194.29     1371.63    183.53 o 
   2   5   0    31128.17    31323.27    415.71 o 
   4   5   0     8062.60     8452.74    181.29 o 
   6   5   0     4063.75     4041.43    121.26 o 
   8   5   0     1398.28     1373.30    139.47 o 
   0   6   0     4440.50     4271.71    201.43 o 
   2   6   0        2.14      -11.08     26.14 o 
   4   6   0       30.13       81.36     39.40 o 
   6   6   0     1268.99     1266.83     81.45 o 
   8   6   0     1031.11      802.35    113.03 o 
   2   7   0     6400.61     6295.60    148.55 o 
   4   7   0      767.78      804.65     69.97 o 
   6   7   0     7482.15     7300.71    191.50 o 
   8   7   0       49.68      -48.48     65.30 o 
   0   8   0     1074.58      999.49    131.22 o 
   2   8   0       18.87       22.47     32.03 o 
   4   8   0     3300.86     3529.72    137.65 o 
   6   8   0      428.38      552.85     89.68 o 
   8   8   0        0.66       39.83    112.53 o 
   2   9   0     3953.01     3501.36    123.21 o 
   4   9   0       27.16       49.52     44.56 o 
   6   9   0      993.52     1043.02     85.73 o 
   0  10   0      217.69      264.39     59.51 o 
   2  10   0     2254.55     2070.33    107.08 o 
   4  10   0       55.48      202.13     52.00 o 
   6  10   0       36.43       60.34     52.28 o 
   2  11   0    17431.08    16465.04    322.40 o 
   4  11   0     1733.05     1638.37     98.93 o 
   6  11   0     1539.37     1570.49    107.29 o 
   0  12   0       93.79      225.59    121.31 o 
   2  12   0        0.34       74.01     52.23 o 
   4  12   0        9.22       22.90     45.70 o 
   6  12   0       51.20       19.91     53.95 o 
   2  13   0    12650.94    11915.84    283.17 o 
   4  13   0      939.82      942.81     88.31 o 
   0  14   0     2006.75     1578.58    220.02 o 
   2  14   0       37.91       38.00     79.75 o 
   4  14   0      870.62      774.70    114.19 o 
   2  15   0     2419.44     2188.80    186.99 o 
   0  16   0     5495.37     5338.63    376.09 o 
   1   1   1      199.84      160.10     13.95 o 
   2   1   1    77928.64    79000.11    584.30 o 
   3   1   1       87.55      101.17     15.24 o 
   4   1   1      249.82      167.81     19.97 o 
   5   1   1      163.70      184.40     21.57 o 
   6   1   1     2001.04     1938.60     48.81 o 
   7   1   1        4.73      -11.98     24.35 o 
   8   1   1      202.36      231.86     58.36 o 
   9   1   1        4.57      135.04     84.56 o 
   0   2   1    25330.67    26510.87    406.65 o 
   1   2   1      163.03      163.41     14.44 o 
   2   2   1    50700.64    54503.17    492.72 o 
   3   2   1     1584.11     1544.09     40.10 o 
   4   2   1     2642.16     2914.68     50.05 o 
   5   2   1      181.10      179.51     21.45 o 
   6   2   1       68.66       61.26     24.32 o 
   7   2   1        0.18        4.01     31.58 o 
   8   2   1       66.60       67.69     47.60 o 
   9   2   1        0.45       -6.81     55.18 o 
   1   3   1    21252.81    21824.22    198.64 o 
   2   3   1    48032.59    47782.61    406.62 o 
   3   3   1       28.46       24.04     15.67 o 
   4   3   1     3415.11     3381.06     55.14 o 
   5   3   1      354.64      378.07     42.21 o 
   6   3   1     5230.97     5258.82     94.94 o 
   7   3   1       19.66       28.06     30.99 o 
   8   3   1     1619.34     1889.58     99.69 o 
   9   3   1       59.47       38.92     55.79 o 
   0   4   1      143.64      133.33     39.51 o 
   1   4   1       31.13       10.90     15.38 o 
   2   4   1     2218.08     2336.26     52.48 o 
   3   4   1     8569.71     8476.72    114.55 o 
   4   4   1    11703.68    12199.75    144.25 o 
   5   4   1       98.95      104.40     24.18 o 
   6   4   1      603.91      541.25     46.32 o 
   7   4   1       46.88       15.32     31.82 o 
   8   4   1       54.79       51.80     48.27 o 
   1   5   1       46.63       52.04     17.77 o 
   2   5   1    30071.28    29454.84    278.72 o 
   3   5   1      567.18      580.51     35.26 o 
   4   5   1    12854.59    12855.74    189.67 o 
   5   5   1        4.78      -31.66     21.11 o 
   6   5   1    11578.04    11269.04    190.07 o 
   7   5   1       23.75       34.85     35.21 o 
   8   5   1      718.61     1016.70     82.80 o 
   0   6   1    34744.59    34041.91    577.65 o 
   1   6   1      215.41      223.84     26.30 o 
   2   6   1     1191.24     1248.34     46.55 o 
   3   6   1      619.43      655.83     39.49 o 
   4   6   1    11430.42    11148.07    144.41 o 
   5   6   1     1365.95     1556.38     60.00 o 
   6   6   1     3420.34     3599.95     84.11 o 
   7   6   1       38.51       -0.49     34.73 o 
   8   6   1      989.81     1049.46    106.51 o 
   1   7   1     2259.55     2061.27     54.69 o 
   2   7   1    11296.29    10680.82    143.86 o 
   3   7   1      665.08      694.83     43.59 o 
   4   7   1      657.46      717.76     47.26 o 
   5   7   1       49.25       22.50     30.62 o 
   6   7   1      582.59      602.66     47.23 o 
   7   7   1      494.88      369.18     50.91 o 
   8   7   1     1721.91     1531.01     99.24 o 
   0   8   1    42775.04    41464.82    551.25 o 
   1   8   1      132.85      119.07     25.09 o 
   2   8   1     1781.45     1674.41     73.57 o 
   3   8   1      955.54     1027.05     49.14 o 
   4   8   1    18564.11    18509.05    213.46 o 
   5   8   1      380.50      444.85     44.44 o 
   6   8   1     4786.29     4991.02    119.21 o 
   7   8   1       15.81      -47.14     40.39 o 
   8   8   1     2026.51     2058.57    124.63 o 
   1   9   1       80.16       68.54     31.90 o 
   2   9   1        0.74       40.81     24.42 o 
   3   9   1      135.98      143.53     31.84 o 
   4   9   1     1404.82     1405.79     62.61 o 
   5   9   1      104.10       85.20     34.63 o 
   6   9   1       36.82       54.77     34.56 o 
   7   9   1        3.65       29.85     44.77 o 
   0  10   1    19907.99    19301.46    348.23 o 
   1  10   1      104.38       55.64     30.79 o 
   2  10   1     1786.26     1842.47     73.88 o 
   3  10   1      288.64      342.25     39.66 o 
   4  10   1     9336.55     9336.85    150.41 o 
   5  10   1       15.02      -42.37     28.25 o 
   6  10   1     1568.17     1551.83     73.01 o 
   7  10   1       27.09       15.09     47.55 o 
   1  11   1      544.55      453.26     65.28 o 
   2  11   1     5557.40     5638.59    139.10 o 
   3  11   1      532.67      475.70     52.03 o 
   4  11   1     1150.38     1169.60     64.84 o 
   5  11   1        7.26      -22.26     32.07 o 
   6  11   1      386.05      386.15     49.40 o 
   0  12   1    11271.72    10097.95    312.05 o 
   1  12   1      395.93      391.11     47.18 o 
   2  12   1        1.46       35.98     44.82 o 
   3  12   1        0.42       -4.94     33.28 o 
   4  12   1     2059.54     2037.60     78.32 o 
   5  12   1        1.08        8.50     34.87 o 
   6  12   1       31.84       13.69     38.83 o 
   1  13   1      220.06      295.73     63.03 o 
   2  13   1     1316.26     1517.78     81.59 o 
   3  13   1       66.34       50.53     42.00 o 
   4  13   1      587.23      579.39     64.47 o 
   5  13   1       21.89       -3.84     37.74 o 
   0  14   1      246.62      386.45    105.69 o 
   1  14   1     1123.51     1113.87     97.06 o 
   2  14   1       19.43      103.32     58.84 o 
   3  14   1       19.85      -33.11     51.21 o 
   4  14   1      164.03      133.40     46.48 o 
   1  15   1      101.35      201.34     64.31 o 
   2  15   1     1199.54     1371.34    110.99 o 
   3  15   1       47.14      114.18     49.97 o 
   0  16   1      982.50     1136.31    153.23 o 
   1  16   1       40.75      183.37     72.47 o 
   0   0   2   120188.10   122732.98   2561.39 o 
   1   0   2     3482.69     3724.97     79.60 o 
   2   0   2     1286.09     1324.45     45.35 o 
   3   0   2      211.48      264.12     30.66 o 
   4   0   2    25746.05    25297.31    359.55 o 
   5   0   2      918.04     1037.88     67.68 o 
   6   0   2     8733.04     8821.01    146.18 o 
   7   0   2      221.03      211.77     39.66 o 
   8   0   2     2470.10     2374.78    156.23 o 
   9   0   2        6.98      -44.14    107.41 o 
   1   1   2     4270.36     4276.17     72.95 o 
   2   1   2    17470.88    17970.38    155.90 o 
   3   1   2     2844.88     2720.41     45.71 o 
   4   1   2     5985.20     5599.04     76.47 o 
   5   1   2       95.22      102.19     26.05 o 
   6   1   2      487.54      432.24     31.50 o 
   7   1   2       20.01       36.90     30.06 o 
   8   1   2      254.50       67.56     50.27 o 
   9   1   2        3.07      -42.03     80.85 o 
   0   2   2    53097.56    56538.63    825.59 o 
   1   2   2    22110.42    22932.88    221.17 o 
   2   2   2    15414.88    15777.60    143.34 o 
   3   2   2     1274.03     1196.33     32.35 o 
   4   2   2    29095.76    28224.96    234.72 o 
   5   2   2        7.78        4.50     16.16 o 
   6   2   2     3839.42     3564.02     80.19 o 
   7   2   2       55.45      124.37     33.89 o 
   8   2   2     1111.05     1263.70    118.10 o 
   9   2   2        2.30        5.26     83.16 o 
   1   3   2     7045.25     7502.76     81.32 o 
   2   3   2    48779.20    50452.38    421.64 o 
   3   3   2     1256.39     1246.17     37.46 o 
   4   3   2     5920.85     5701.73     78.08 o 
   5   3   2      229.15      240.82     25.66 o 
   6   3   2     1878.29     1917.62     64.18 o 
   7   3   2       56.84      112.80     35.28 o 
   8   3   2     2619.52     2747.14    112.51 o 
   9   3   2       72.09      134.89     66.46 o 
   0   4   2    23794.94    23261.20    257.17 o 
   1   4   2      188.80      231.66     19.51 o 
   2   4   2     3946.87     3947.19     62.52 o 
   3   4   2     1855.06     1900.21     47.99 o 
   4   4   2     6270.22     6294.98     88.55 o 
   5   4   2      230.33      245.71     31.34 o 
   6   4   2      555.77      544.48     43.15 o 
   7   4   2        0.72      -12.34     31.51 o 
   8   4   2      276.83      294.36     59.15 o 
   1   5   2     2409.26     2486.90     50.25 o 
   2   5   2    12086.54    12098.69    131.99 o 
   3   5   2     4191.86     4234.22     74.35 o 
   4   5   2     1024.78     1124.86     46.25 o 
   5   5   2      522.22      534.17     46.53 o 
   6   5   2     5067.30     5437.55    107.46 o 
   7   5   2      129.34       82.88     37.01 o 
   8   5   2      566.31      722.34     74.28 o 
   0   6   2       87.35       74.55     28.87 o 
   1   6   2       88.38       96.54     16.96 o 
   2   6   2     3057.29     3072.82     62.62 o 
   3   6   2       50.85       26.62     20.67 o 
   4   6   2       37.57       85.03     26.22 o 
   5   6   2     1342.49     1320.23     56.63 o 
   6   6   2        3.68       -5.95     25.62 o 
   7   6   2       11.46       15.46     47.49 o 
   8   6   2      429.11      501.54     69.29 o 
   1   7   2      277.41      310.63     37.10 o 
   2   7   2     8243.62     8164.83    112.26 o 
   3   7   2      100.36       91.72     32.03 o 
   4   7   2     1042.40     1091.12     51.11 o 
   5   7   2       68.49       85.88     29.10 o 
   6   7   2     1487.03     1571.66     67.64 o 
   7   7   2       74.78      108.23     40.47 o 
   8   7   2       64.68       36.73     52.53 o 
   0   8   2       16.60       11.84     36.12 o 
   1   8   2      275.68      286.27     30.13 o 
   2   8   2       56.16       74.76     28.87 o 
   3   8   2      135.53      123.54     27.89 o 
   4   8   2      268.40      405.46     40.63 o 
   5   8   2        0.89      -33.06     25.81 o 
   6   8   2       30.20       88.38     35.54 o 
   7   8   2      386.37      322.72     52.65 o 
   8   8   2       60.90      131.33     58.20 o 
   1   9   2      440.39      499.15     47.05 o 
   2   9   2    10422.46    10014.53    139.61 o 
   3   9   2      100.89       90.42     29.41 o 
   4   9   2      142.25      142.60     36.02 o 
   5   9   2      363.97      294.97     43.22 o 
   6   9   2      271.95      310.75     49.01 o 
   7   9   2       97.59      -10.35     42.57 o 
   0  10   2     4003.04     3635.30    200.89 o 
   1  10   2      121.30       72.83     31.72 o 
   2  10   2     1075.83     1055.32     59.72 o 
   3  10   2      975.58      924.54     54.48 o 
   4  10   2      709.22      760.12     54.44 o 
   5  10   2      265.16      208.67     46.35 o 
   6  10   2      365.08      367.36     51.65 o 
   7  10   2       11.91       40.15     45.15 o 
   1  11   2        1.86       20.41     39.43 o 
   2  11   2     3980.42     3856.36    103.09 o 
   3  11   2      100.36       37.57     33.66 o 
   4  11   2      852.51      973.56     61.76 o 
   5  11   2      142.64       87.40     39.90 o 
   6  11   2     2641.72     2394.23     93.78 o 
   0  12   2      364.78      488.14     95.74 o 
   1  12   2     1094.20     1020.62     71.60 o 
   2  12   2       56.16       94.64     44.14 o 
   3  12   2      126.89      133.52     40.33 o 
   4  12   2       18.18       69.32     37.34 o 
   5  12   2        0.19        5.39     33.98 o 
   6  12   2       56.69       50.99     40.65 o 
   1  13   2      441.98      551.44     74.54 o 
   2  13   2     6985.82     6366.42    158.78 o 
   3  13   2       43.96       78.07     52.02 o 
   4  13   2      652.77      592.50     68.93 o 
   5  13   2       41.62       35.79     38.79 o 
   0  14   2     2024.91     2368.14    349.24 o 
   1  14   2      108.31      150.74     61.73 o 
   2  14   2      787.15      776.78     94.74 o 
   3  14   2        6.83       57.10     41.78 o 
   4  14   2     1421.67     1545.39     84.08 o 
   1  15   2      701.26      656.26     88.69 o 
   2  15   2     3076.14     3157.24    145.30 o 
   3  15   2      137.68      213.24     56.40 o 
   0  16   2     3965.51     3969.95    245.49 o 
   1  16   2      114.27      139.21     70.79 o 
   1   1   3     2438.85     2365.44     33.35 o 
   2   1   3      484.66      677.74     21.04 o 
   3   1   3     1958.82     2021.15     45.79 o 
   4   1   3      281.29      274.42     22.21 o 
   5   1   3        0.05       -8.87     16.37 o 
   6   1   3     5137.83     5228.07    101.83 o 
   7   1   3      204.29      200.89     45.79 o 
   8   1   3      137.19      187.31     47.76 o 
   9   1   3        1.68       10.23    126.00 o 
   0   2   3      945.54      886.13     47.92 o 
   1   2   3      533.61      610.01     23.17 o 
   2   2   3     7543.00     7397.21     82.38 o 
   3   2   3     5817.84     5901.19     71.22 o 
   4   2   3      104.38      204.48     21.05 o 
   5   2   3      102.70      122.51     21.59 o 
   6   2   3       55.64       -0.58     34.35 o 
   7   2   3       31.44       24.57     31.64 o 
   8   2   3       35.34       75.58     57.35 o 
   9   2   3       46.43      -27.81     80.49 o 
   1   3   3      961.76      995.18     29.26 o 
   2   3   3    41336.07    40151.27    320.45 o 
   3   3   3        0.07        2.78     12.07 o 
   4   3   3     4590.15     4506.77     68.67 o 
   5   3   3       93.81      124.16     22.27 o 
   6   3   3     2570.18     2651.87     85.43 o 
   7   3   3       66.08       63.44     36.16 o 
   8   3   3     1052.96     1055.95     82.81 o 
   9   3   3        0.09        3.58    161.89 o 
   0   4   3     2459.42     2689.23     60.54 o 
   1   4   3     1196.18     1278.62     35.24 o 
   2   4   3     3790.57     3884.29     62.17 o 
   3   4   3       53.80       55.97     17.21 o 
   4   4   3     1721.15     1895.18     45.74 o 
   5   4   3       53.43       38.79     23.78 o 
   6   4   3       72.63       33.72     31.17 o 
   7   4   3       54.07       25.00     36.27 o 
   8   4   3      259.23      251.32     58.18 o 
   1   5   3      161.64      164.56     25.03 o 
   2   5   3    34130.04    32823.17    282.27 o 
   3   5   3        1.95       26.87     16.91 o 
   4   5   3     3944.25     3826.08     82.60 o 
   5   5   3       71.44       94.57     25.87 o 
   6   5   3     2515.25     2695.09     83.08 o 
   7   5   3      238.90      234.92     59.08 o 
   8   5   3     2122.38     2417.19    115.04 o 
   0   6   3    34597.36    34947.67    512.24 o 
   1   6   3        0.95        6.05     15.03 o 
   2   6   3       73.01       42.90     18.62 o 
   3   6   3      443.81      527.10     34.26 o 
   4   6   3     8726.01     8475.22    140.06 o 
   5   6   3       34.67       22.89     22.17 o 
   6   6   3      855.47      826.60     56.52 o 
   7   6   3        0.55        8.45     48.29 o 
   8   6   3      146.99      257.28     63.48 o 
   1   7   3     1857.52     1754.05     47.24 o 
   2   7   3    10358.72     9964.77    127.37 o 
   3   7   3       18.41       19.23     21.80 o 
   4   7   3        1.11      -27.02     21.72 o 
   5   7   3     1535.01     1557.07     63.75 o 
   6   7   3      443.96      526.72     58.38 o 
   7   7   3       24.49       -2.58     41.38 o 
   8   7   3      998.15     1061.18     89.42 o 
   0   8   3    59408.43    57274.12    725.63 o 
   1   8   3        0.10        3.77     18.15 o 
   2   8   3     2176.28     2010.73     59.59 o 
   3   8   3      908.16     1074.31     63.60 o 
   4   8   3     8801.70     8924.74    135.75 o 
   5   8   3      133.68       72.19     36.35 o 
   6   8   3     5441.28     5523.09    127.68 o 
   7   8   3      327.78      265.80     49.76 o 
   8   8   3      467.55      550.64     75.52 o 
   1   9   3      302.49      293.12     36.33 o 
   2   9   3      428.28      441.36     42.86 o 
   3   9   3       30.33       38.94     26.80 o 
   4   9   3     1408.79     1429.84     63.44 o 
   5   9   3       79.47       60.69     33.20 o 
   6   9   3       35.06       25.97     45.48 o 
   7   9   3        0.21        2.19     41.18 o 
   0  10   3    20312.00    20105.50    334.74 o 
   1  10   3      192.73      153.54     37.44 o 
   2  10   3      119.87      102.22     34.59 o 
   3  10   3      868.01      890.77     54.02 o 
   4  10   3     6554.58     6569.79    125.20 o 
   5  10   3       10.27       35.46     34.19 o 
   6  10   3     1494.27     1567.87     94.28 o 
   7  10   3       20.68       55.34     46.01 o 
   1  11   3        4.96      -41.31     27.54 o 
   2  11   3     1761.56     1635.54     75.17 o 
   3  11   3      379.99      434.62     50.13 o 
   4  11   3      129.85      111.19     36.98 o 
   5  11   3       36.52       72.69     38.72 o 
   6  11   3      163.38      139.57     43.95 o 
   0  12   3      165.38      154.93     74.99 o 
   1  12   3        9.28       60.25     37.31 o 
   2  12   3      271.99      259.03     49.99 o 
   3  12   3      602.66      630.21     58.85 o 
   4  12   3     1726.20     1870.01     80.76 o 
   5  12   3      157.31      135.84     41.35 o 
   6  12   3       42.65       12.93     47.19 o 
   1  13   3      200.47      251.97     69.02 o 
   2  13   3     2889.70     3229.86    117.72 o 
   3  13   3        1.02       12.13     38.01 o 
   4  13   3      841.44      876.20     71.59 o 
   5  13   3        3.38      -37.07     37.34 o 
   0  14   3      348.13      439.77    105.99 o 
   1  14   3      811.37      710.12    102.70 o 
   2  14   3        1.09      171.23     59.39 o 
   3  14   3       80.44      145.87     52.48 o 
   4  14   3      309.22      316.01     58.61 o 
   1  15   3       97.39      279.39     71.05 o 
   2  15   3      245.36      505.65     81.52 o 
   3  15   3      133.57       83.37     49.14 o 
   0  16   3      853.23     1025.99    359.32 o 
   1  16   3       16.15      107.70     65.31 o 
   0   0   4    27927.78    28381.93    608.46 o 
   1   0   4     3379.46     3328.83     83.22 o 
   2   0   4     9108.45     9281.11    140.74 o 
   3   0   4     2121.94     2010.57     62.67 o 
   4   0   4    19878.93    18361.68    233.39 o 
   5   0   4     1567.02     1625.08     67.05 o 
   6   0   4    12053.06    11779.68    228.07 o 
   7   0   4      214.79       89.66     39.35 o 
   8   0   4     1928.08     1950.89    155.28 o 
   9   0   4        1.21      204.90    126.35 o 
   1   1   4     3370.98     3404.82     42.73 o 
   2   1   4     3776.15     3985.70     51.37 o 
   3   1   4      527.17      569.44     24.68 o 
   4   1   4     1279.71     1203.23     40.21 o 
   5   1   4      137.68      109.30     21.53 o 
   6   1   4     1484.49     1608.20     61.88 o 
   7   1   4       29.62       65.72     33.07 o 
   8   1   4       75.59      116.53     45.56 o 
   9   1   4       88.69      132.46     88.59 o 
   0   2   4    23671.37    23257.32    245.49 o 
   1   2   4     5145.84     5277.29     92.23 o 
   2   2   4     1000.82      981.96     26.94 o 
   3   2   4        0.10       19.19     12.35 o 
   4   2   4    22341.83    21657.23    190.84 o 
   5   2   4        1.11       -6.71     17.81 o 
   6   2   4     1623.58     1679.49     72.64 o 
   7   2   4       57.56       67.35     34.61 o 
   8   2   4     1289.52     1262.21     76.97 o 
   9   2   4       68.75      128.96     93.54 o 
   1   3   4        0.49        4.01      8.06 o 
   2   3   4     8452.85     8597.34     95.75 o 
   3   3   4        3.85        3.35     13.00 o 
   4   3   4    12869.33    12954.28    132.28 o 
   5   3   4      249.54      287.45     27.00 o 
   6   3   4     2063.66     2091.93     84.83 o 
   7   3   4        8.40       27.47     33.99 o 
   8   3   4     1748.24     1869.94     91.76 o 
   9   3   4        3.59      144.75     79.17 o 
   0   4   4     3155.78     3042.92     65.29 o 
   1   4   4     4059.34     4194.04     82.85 o 
   2   4   4      872.37      945.07     30.90 o 
   3   4   4      436.73      368.26     23.03 o 
   4   4   4     1480.21     1479.76     41.98 o 
   5   4   4      300.73      337.57     33.33 o 
   6   4   4        6.56      -39.63     29.59 o 
   7   4   4        0.18       30.35     38.37 o 
   8   4   4       70.07       44.72     40.60 o 
   1   5   4     3357.69     3365.50     50.67 o 
   2   5   4    26330.08    26356.88    215.83 o 
   3   5   4     1205.07     1261.45     38.76 o 
   4   5   4     4542.24     4487.31     82.76 o 
   5   5   4      316.13      309.53     33.80 o 
   6   5   4     1641.76     1770.75    116.19 o 
   7   5   4      261.04      203.37     46.90 o 
   8   5   4      194.33      281.95     50.39 o 
   0   6   4    19308.49    19670.96    272.83 o 
   1   6   4     1541.33     1563.60     42.15 o 
   2   6   4     1212.57     1403.70     38.36 o 
   3   6   4       57.83       53.49     21.39 o 
   4   6   4       94.96      101.51     21.12 o 
   5   6   4     1764.04     1857.18     64.35 o 
   6   6   4      239.97      192.55     52.56 o 
   7   6   4      139.63       58.88     46.35 o 
   8   6   4        2.13       32.65     43.45 o 
   1   7   4      581.37      544.27     30.79 o 
   2   7   4     5202.01     5143.80     87.52 o 
   3   7   4        3.22      -14.90     18.41 o 
   4   7   4       29.74       31.86     24.41 o 
   5   7   4       43.98       50.46     24.77 o 
   6   7   4       87.67       85.83     40.99 o 
   7   7   4       22.82      -34.66     39.44 o 
   8   7   4      176.14       62.97     48.67 o 
   0   8   4     1012.11      963.05     83.02 o 
   1   8   4      342.45      365.49     33.49 o 
   2   8   4      657.18      732.42     45.40 o 
   3   8   4      951.89      976.83     48.72 o 
   4   8   4      121.65      226.68     35.67 o 
   5   8   4        0.48      -25.47     25.57 o 
   6   8   4      365.64      410.20     57.14 o 
   7   8   4       13.47      -36.82     41.73 o 
   1   9   4     1680.66     1684.82     64.19 o 
   2   9   4     3972.04     3837.71     92.83 o 
   3   9   4      114.59      120.43     37.86 o 
   4   9   4      564.44      585.74     51.63 o 
   5   9   4        5.61        4.42     30.56 o 
   6   9   4      199.85      174.74     51.02 o 
   7   9   4       29.81       -0.61     45.74 o 
   0  10   4      128.64      191.49     50.40 o 
   1  10   4      420.39      474.03     60.28 o 
   2  10   4      946.66      870.55     56.91 o 
   3  10   4      264.55      215.44     37.05 o 
   4  10   4     1132.90     1231.34     70.62 o 
   5  10   4      322.04      306.12     44.42 o 
   6  10   4       81.56       79.19     47.87 o 
   7  10   4       80.19      105.86     57.47 o 
   1  11   4      661.45      582.96     69.44 o 
   2  11   4     3573.64     3535.20     99.10 o 
   3  11   4        0.06       -8.78     32.88 o 
   4  11   4     2039.37     1915.15     77.82 o 
   5  11   4        2.29       13.31     37.48 o 
   6  11   4     1960.23     1971.25    103.73 o 
   0  12   4        8.73       25.84     62.77 o 
   1  12   4     1125.49      996.42     86.56 o 
   2  12   4      291.35      338.83     55.09 o 
   3  12   4        3.46       32.08     35.85 o 
   4  12   4       22.21        3.24     33.82 o 
   5  12   4       44.97       60.83     39.64 o 
   6  12   4       66.71       73.89     51.69 o 
   1  13   4      186.94      319.12     69.26 o 
   2  13   4     5395.95     5219.75    163.35 o 
   3  13   4       23.27       55.89     38.72 o 
   4  13   4      927.49      952.97     73.32 o 
   5  13   4      449.97      368.55     59.76 o 
   0  14   4      143.83      336.98     96.72 o 
   1  14   4       17.15       82.34     56.21 o 
   2  14   4      822.24      950.71     96.61 o 
   3  14   4      243.43      342.17     64.99 o 
   4  14   4     1028.15     1201.32    109.58 o 
   1  15   4       11.47       73.07     58.03 o 
   2  15   4     1858.70     2104.00    128.59 o 
   3  15   4      140.65      280.80     62.49 o 
   0  16   4     4506.11     3960.12    401.81 o 
   1   1   5     3818.82     3733.43     56.79 o 
   2   1   5     7517.03     6747.66     73.23 o 
   3   1   5       71.79       95.24     14.88 o 
   4   1   5     1489.18     1430.97     40.53 o 
   5   1   5      325.56      319.95     26.07 o 
   6   1   5     1428.72     1380.10     57.95 o 
   7   1   5       14.01       29.68     31.07 o 
   8   1   5       85.61      139.62     80.40 o 
   9   1   5        1.06      227.77     92.89 o 
   0   2   5    17826.89    19045.73    210.43 o 
   1   2   5      111.85      101.69     13.44 o 
   2   2   5     5553.26     5743.48     59.13 o 
   3   2   5        4.38       -9.85     11.66 o 
   4   2   5     1347.07     1344.93     38.67 o 
   5   2   5      239.67      258.50     25.26 o 
   6   2   5      397.81      431.85     39.77 o 
   7   2   5       23.62       39.86     33.87 o 
   8   2   5      260.54      321.90     58.31 o 
   9   2   5       25.06       12.36     83.78 o 
   1   3   5       38.44       80.49     12.20 o 
   2   3   5     9533.44     8982.17     90.95 o 
   3   3   5      569.22      637.53     26.55 o 
   4   3   5      248.87      300.30     23.88 o 
   5   3   5      748.97      789.43     40.62 o 
   6   3   5     3789.10     3989.72    104.32 o 
   7   3   5        6.16       55.39     37.10 o 
   8   3   5      482.48      504.96     67.32 o 
   0   4   5      469.12      455.64     30.46 o 
   1   4   5      450.26      467.88     21.09 o 
   2   4   5     4451.40     4597.68     75.41 o 
   3   4   5       23.32       12.17     14.23 o 
   4   4   5      173.24      193.80     22.58 o 
   5   4   5        2.45      -30.69     21.34 o 
   6   4   5       79.11       88.11     36.69 o 
   7   4   5      242.00      243.90     46.23 o 
   8   4   5      107.80       46.49     51.64 o 
   1   5   5     1594.34     1614.91     36.76 o 
   2   5   5    25649.94    25290.61    209.79 o 
   3   5   5      351.74      392.87     24.56 o 
   4   5   5     1550.72     1537.77     51.83 o 
   5   5   5       75.93       71.55     25.61 o 
   6   5   5     1889.19     2008.64     87.60 o 
   7   5   5      198.14      218.87     47.13 o 
   8   5   5     1285.27     1258.44     96.64 o 
   0   6   5    34785.19    33780.63    396.17 o 
   1   6   5     1540.52     1672.50     43.94 o 
   2   6   5     2012.54     1789.99     43.50 o 
   3   6   5      630.36      785.41     39.06 o 
   4   6   5     6117.18     5871.01    100.02 o 
   5   6   5      146.88      136.53     30.83 o 
   6   6   5      889.37      982.76     66.65 o 
   7   6   5       21.54      -54.48     36.32 o 
   8   6   5       14.72      -69.63     46.42 o 
   1   7   5      600.04      759.26     35.30 o 
   2   7   5    20447.33    19797.10    203.51 o 
   3   7   5       23.98       29.09     21.88 o 
   4   7   5     1410.28     1423.63     56.26 o 
   5   7   5      252.84      318.16     39.63 o 
   6   7   5      223.40      177.52     42.20 o 
   7   7   5       27.12       12.93     41.87 o 
   8   7   5      405.98      306.47     95.62 o 
   0   8   5    18178.05    17451.68    284.66 o 
   1   8   5     2818.39     2897.14     80.90 o 
   2   8   5       32.02       28.43     24.21 o 
   3   8   5        1.40      -21.87     21.58 o 
   4   8   5     7031.34     6968.96    119.08 o 
   5   8   5      256.33      216.75     36.86 o 
   6   8   5     2031.08     2115.15     95.71 o 
   7   8   5      150.49       96.43     47.60 o 
   1   9   5     1047.44     1127.25     55.41 o 
   2   9   5      722.33      695.77     50.83 o 
   3   9   5      234.26      251.13     36.18 o 
   4   9   5        3.44      -39.33     26.22 o 
   5   9   5        1.50       -7.19     32.54 o 
   6   9   5      222.39      190.58     53.10 o 
   7   9   5        4.11      -34.01     42.91 o 
   0  10   5    14471.69    13496.40    256.93 o 
   1  10   5       14.34       -3.94     33.63 o 
   2  10   5      302.82      294.20     41.64 o 
   3  10   5       64.56       43.03     32.85 o 
   4  10   5     5008.48     4985.87    108.79 o 
   5  10   5        3.18       -1.76     34.83 o 
   6  10   5      925.40      850.34     74.43 o 
   7  10   5       25.47      -15.99     53.25 o 
   1  11   5       17.69      -42.85     28.56 o 
   2  11   5     2758.37     2639.89     87.35 o 
   3  11   5      142.80      149.07     40.05 o 
   4  11   5     1050.91     1111.33     64.68 o 
   5  11   5       20.45       28.50     37.73 o 
   6  11   5       74.88       77.20     50.48 o 
   0  12   5     1819.59     1699.88    268.95 o 
   1  12   5        0.55       14.78     55.53 o 
   2  12   5     1052.68     1001.15     70.33 o 
   3  12   5        1.60       28.65     36.95 o 
   4  12   5     1681.12     1799.75     88.14 o 
   5  12   5      155.88      135.30     51.32 o 
   6  12   5      155.18      127.36     54.56 o 
   1  13   5        7.84      119.10     54.35 o 
   2  13   5      542.32      635.50     69.06 o 
   3  13   5        0.50       47.27     40.68 o 
   4  13   5      115.91      160.07     54.78 o 
   5  13   5        4.68       98.60     49.48 o 
   0  14   5      126.81      276.61     94.76 o 
   1  14   5        0.20       80.17     67.58 o 
   2  14   5      190.28      252.54     66.94 o 
   3  14   5       44.33       85.45     49.80 o 
   4  14   5      234.92      223.12     51.67 o 
   1  15   5        2.52      141.85     59.44 o 
   2  15   5       57.31      275.67     72.92 o 
   3  15   5        5.13      123.74     65.44 o 
   0   0   6    95250.40    94452.34   2456.07 o 
   1   0   6        2.52        0.28     12.13 o 
   2   0   6     1112.86     1115.74     49.11 o 
   3   0   6      675.36      655.61     29.56 o 
   4   0   6    14239.73    13283.04    202.89 o 
   5   0   6     2428.47     2565.03     91.35 o 
   6   0   6     4943.26     4780.71    136.38 o 
   7   0   6      289.47      279.02     58.96 o 
   8   0   6      529.61      477.29    155.11 o 
   9   0   6        0.37      189.78    124.44 o 
   1   1   6     8363.35     8386.59     74.59 o 
   2   1   6     1947.59     2004.10     40.71 o 
   3   1   6      217.65      209.37     19.38 o 
   4   1   6      579.08      566.45     28.16 o 
   5   1   6       10.62       35.36     22.00 o 
   6   1   6      268.08      217.66     31.01 o 
   7   1   6      728.13      746.13     68.41 o 
   8   1   6      599.78      622.73     71.86 o 
   9   1   6       60.59       29.76     76.87 o 
   0   2   6    28603.88    28196.03    340.64 o 
   1   2   6     1005.26     1053.51     27.19 o 
   2   2   6     1153.71     1076.39     25.11 o 
   3   2   6       55.34       34.44     13.25 o 
   4   2   6     8390.12     7851.72     93.66 o 
   5   2   6      118.45      111.21     24.63 o 
   6   2   6     3421.31     3331.48    101.38 o 
   7   2   6       96.30       90.83     42.83 o 
   8   2   6      743.53      773.69     75.04 o 
   9   2   6       52.69      180.23    126.87 o 
   1   3   6     6162.04     6276.62     65.93 o 
   2   3   6    14689.10    14655.92    167.42 o 
   3   3   6        1.85       -5.01     12.83 o 
   4   3   6      775.71      795.10     32.68 o 
   5   3   6      621.90      630.46     41.12 o 
   6   3   6     1129.92     1127.51     63.28 o 
   7   3   6        0.07       36.30     40.46 o 
   8   3   6     1194.71     1257.00     97.47 o 
   0   4   6      787.61      557.67     42.84 o 
   1   4   6      318.01      377.46     21.13 o 
   2   4   6      103.91      114.15     15.22 o 
   3   4   6     2446.82     2464.62     43.56 o 
   4   4   6     3250.73     3146.58     80.34 o 
   5   4   6       14.87       23.06     26.44 o 
   6   4   6       42.98       55.17     34.36 o 
   7   4   6       78.87       48.15     56.99 o 
   8   4   6       98.93      116.03     54.68 o 
   1   5   6     2709.21     2566.06     46.69 o 
   2   5   6     3272.78     2914.17     49.63 o 
   3   5   6      130.21      214.18     22.88 o 
   4   5   6     2208.91     2042.02     77.04 o 
   5   5   6        1.94      -31.63     36.32 o 
   6   5   6     1185.00     1302.09     71.83 o 
   7   5   6       34.06      -14.92     35.39 o 
   8   5   6      313.62      314.64     66.46 o 
   0   6   6      235.97      369.04     42.64 o 
   1   6   6      181.11      173.54     18.87 o 
   2   6   6        2.30       -6.98     12.96 o 
   3   6   6     1980.30     1968.25     53.50 o 
   4   6   6       73.88       88.63     24.44 o 
   5   6   6       86.10       92.24     31.60 o 
   6   6   6      313.66      262.29     45.83 o 
   7   6   6       16.40       56.15     47.88 o 
   8   6   6       28.52      -21.39     50.57 o 
   1   7   6      364.62      417.55     28.76 o 
   2   7   6     2676.85     2682.84     70.44 o 
   3   7   6        2.62       10.88     19.91 o 
   4   7   6        4.45       -6.39     21.25 o 
   5   7   6      193.49      221.99     37.06 o 
   6   7   6      286.21      342.38     52.04 o 
   7   7   6        1.27       -5.32     43.56 o 
   8   7   6       31.56       -8.51     53.27 o 
   0   8   6     3050.31     2835.47    100.08 o 
   1   8   6     1511.65     1618.55     53.52 o 
   2   8   6      164.28      153.39     30.30 o 
   3   8   6      235.49      211.78     32.24 o 
   4   8   6      176.08      237.36     36.23 o 
   5   8   6        2.72       57.76     37.73 o 
   6   8   6       13.77       64.61     41.35 o 
   7   8   6       55.12       41.83     47.73 o 
   1   9   6      369.31      415.43     39.64 o 
   2   9   6     1201.25     1167.41     58.09 o 
   3   9   6       31.35       61.69     30.54 o 
   4   9   6       30.06       66.94     30.61 o 
   5   9   6        4.59      -36.05     30.27 o 
   6   9   6      377.17      377.18     63.29 o 
   7   9   6       14.87      -62.02     43.18 o 
   0  10   6      506.91      468.42     60.56 o 
   1  10   6       16.05       -0.90     27.08 o 
   2  10   6      207.22      306.68     41.27 o 
   3  10   6     3128.82     2968.60     90.40 o 
   4  10   6      911.09      923.13     57.63 o 
   5  10   6       51.44        3.37     64.12 o 
   6  10   6      120.79      219.80     54.54 o 
   7  10   6        1.73       28.33     51.11 o 
   1  11   6      152.47       65.04     65.89 o 
   2  11   6     4741.35     4575.45    111.59 o 
   3  11   6      617.61      652.20     56.74 o 
   4  11   6      685.11      777.21     62.42 o 
   5  11   6       74.04      108.04     45.08 o 
   6  11   6     1020.83      818.82     83.60 o 
   0  12   6      174.15       99.45     72.67 o 
   1  12   6       80.95      111.43     38.80 o 
   2  12   6        0.98      -19.11     33.86 o 
   3  12   6       27.66       38.93     36.45 o 
   4  12   6       60.74      127.57     42.52 o 
   5  12   6        0.01       27.94     51.54 o 
   1  13   6        1.87        5.91     48.60 o 
   2  13   6     5437.94     5055.45    141.44 o 
   3  13   6        0.20       90.98     42.52 o 
   4  13   6     1009.58     1061.84     77.41 o 
   5  13   6      236.19      121.26     93.04 o 
   0  14   6      320.21      298.97    134.78 o 
   1  14   6       60.74      158.72     59.44 o 
   2  14   6      337.81      378.48     74.69 o 
   3  14   6      119.23      207.91     49.47 o 
   4  14   6      900.76      874.65     76.13 o 
   1  15   6      243.68      324.54     70.76 o 
   2  15   6     2244.33     2200.78    131.38 o 
   1   1   7     1263.41     1285.99     26.56 o 
   2   1   7      485.30      368.99     24.48 o 
   3   1   7      676.84      714.87     29.18 o 
   4   1   7      248.06      240.05     27.20 o 
   5   1   7      231.29      182.52     29.35 o 
   6   1   7      352.32      322.15     42.00 o 
   7   1   7        3.22      -14.07     38.95 o 
   8   1   7      143.72      172.55     55.95 o 
   0   2   7      655.57      655.97     29.29 o 
   1   2   7       76.00       69.56     11.76 o 
   2   2   7      425.49      393.88     21.73 o 
   3   2   7      322.77      363.05     18.89 o 
   4   2   7      153.00      114.47     19.41 o 
   5   2   7      307.12      298.80     32.17 o 
   6   2   7      111.19       95.64     42.27 o 
   7   2   7      101.50      104.37     66.12 o 
   8   2   7       60.62      114.18     54.57 o 
   1   3   7      576.64      640.88     22.90 o 
   2   3   7    14172.25    12991.59    112.36 o 
   3   3   7      176.40      204.51     17.31 o 
   4   3   7     9297.41     9310.71    132.35 o 
   5   3   7      344.99      349.92     34.54 o 
   6   3   7     1572.51     1591.60     73.55 o 
   7   3   7       33.66       86.71     45.22 o 
   8   3   7      398.45      595.04     71.99 o 
   0   4   7       84.50      135.49     22.55 o 
   1   4   7       63.59       55.18     12.46 o 
   2   4   7     5467.84     6116.24     69.94 o 
   3   4   7     1026.07     1047.84     31.51 o 
   4   4   7      127.62      179.02     22.54 o 
   5   4   7        0.90      -16.66     25.77 o 
   6   4   7        5.05       -1.57     38.83 o 
   7   4   7       41.68       27.29     41.99 o 
   8   4   7      299.98      344.38     65.41 o 
   1   5   7     1812.96     1891.32     41.56 o 
   2   5   7    13103.19    12010.20    121.23 o 
   3   5   7      796.10      857.16     32.98 o 
   4   5   7     3302.19     3239.74     70.41 o 
   5   5   7       76.50       88.83     31.48 o 
   6   5   7     2642.98     2618.97     91.36 o 
   7   5   7       20.00       71.29     46.22 o 
   8   5   7     1283.76     1171.57     99.59 o 
   0   6   7       44.03       84.48     27.44 o 
   1   6   7     1164.43     1326.35     37.87 o 
   2   6   7     1270.38     1386.82     39.34 o 
   3   6   7      385.31      441.06     28.18 o 
   4   6   7     4457.33     4371.04     86.24 o 
   5   6   7       82.10      110.04     38.41 o 
   6   6   7      483.91      539.61     92.16 o 
   7   6   7        1.95       23.17     47.59 o 
   8   6   7      153.04       98.15     56.80 o 
   1   7   7        3.72       -5.55     15.25 o 
   2   7   7     1244.16     1169.74     47.49 o 
   3   7   7      103.79      146.19     29.21 o 
   4   7   7        3.59        7.69     22.88 o 
   5   7   7        6.33       11.05     32.09 o 
   6   7   7     1100.81     1225.92     76.02 o 
   7   7   7        0.00       -3.10     47.33 o 
   8   7   7      479.81      347.03     73.29 o 
   0   8   7    26176.73    24416.80    366.98 o 
   1   8   7     2008.36     1963.31     57.18 o 
   2   8   7     4124.49     3964.41     90.31 o 
   3   8   7      514.02      588.76     41.67 o 
   4   8   7     7726.21     8078.52    140.13 o 
   5   8   7       16.38      -10.82     32.64 o 
   6   8   7     3195.08     3185.52    110.00 o 
   7   8   7        5.28       16.36     49.26 o 
   1   9   7       30.01       23.39     26.17 o 
   2   9   7      145.75      166.83     34.14 o 
   3   9   7        0.61      -12.12     31.59 o 
   4   9   7        0.33       20.63     29.26 o 
   5   9   7      189.09      142.72     45.34 o 
   6   9   7       27.00        6.58     44.00 o 
   7   9   7       10.13      -66.43     58.92 o 
   0  10   7    12187.41    11780.77    238.42 o 
   1  10   7      319.55      336.17     43.30 o 
   2  10   7      104.22      160.20     36.01 o 
   3  10   7       80.19      115.43     36.03 o 
   4  10   7     2573.01     2602.42     82.00 o 
   5  10   7        5.87      -11.78     45.86 o 
   6  10   7     2003.15     1975.49    101.01 o 
   1  11   7       75.28      -20.43     32.47 o 
   2  11   7      878.41      894.14     60.57 o 
   3  11   7      273.30      282.10     49.43 o 
   4  11   7      431.14      454.48     54.11 o 
   5  11   7       33.28        0.14     46.06 o 
   6  11   7      279.99      314.92     65.77 o 
   0  12   7      240.81      334.23     89.75 o 
   1  12   7       90.84        8.27     41.43 o 
   2  12   7      116.59       98.02     37.38 o 
   3  12   7        5.44       62.58     38.63 o 
   4  12   7     1626.55     1600.96     85.10 o 
   5  12   7      204.37      110.36     58.39 o 
   1  13   7      103.20      116.22     66.09 o 
   2  13   7     1439.53     1630.93     92.77 o 
   3  13   7        0.01      -40.99     47.15 o 
   4  13   7      712.56      702.93     68.54 o 
   5  13   7        6.30       23.89     53.64 o 
   0  14   7      829.01      908.61    125.56 o 
   1  14   7       50.29      108.14     63.87 o 
   2  14   7        4.38      131.44     59.52 o 
   3  14   7      116.23      167.09     49.07 o 
   4  14   7       23.48      108.29     51.64 o 
   1  15   7        1.82       -9.19     62.26 o 
   2  15   7      276.37      402.66     76.19 o 
   0   0   8    12587.08    11127.13    210.06 o 
   1   0   8     4058.67     4253.34     76.44 o 
   2   0   8     2508.43     2494.13     75.34 o 
   3   0   8     4254.51     3936.56    102.78 o 
   4   0   8    17444.68    17313.26    259.80 o 
   5   0   8     1371.06     1442.19     71.62 o 
   6   0   8     1911.65     1975.46    230.97 o 
   7   0   8      652.19      475.44     67.76 o 
   8   0   8      348.93      229.33    107.23 o 
   1   1   8      659.17      662.96     23.42 o 
   2   1   8     6098.42     5781.00     84.56 o 
   3   1   8      636.76      733.43     34.77 o 
   4   1   8     1080.80      970.55     52.30 o 
   5   1   8      100.91       72.40     24.80 o 
   6   1   8        8.71        0.99     27.95 o 
   7   1   8        6.68       15.91     43.37 o 
   8   1   8      611.37      592.06    107.46 o 
   0   2   8    29309.19    28204.35    296.73 o 
   1   2   8      159.97      148.00     14.25 o 
   2   2   8     1118.71     1034.04     30.10 o 
   3   2   8        2.50        5.63     10.77 o 
   4   2   8     3669.68     3400.04     79.61 o 
   5   2   8       54.77       15.00     21.89 o 
   6   2   8     3527.35     3537.29    100.00 o 
   7   2   8       39.78       12.04     43.35 o 
   8   2   8      571.47      544.41     73.64 o 
   1   3   8      130.42      131.31     16.00 o 
   2   3   8    16990.02    16880.19    141.90 o 
   3   3   8        1.26       -5.26     13.40 o 
   4   3   8     1687.31     1578.33     52.90 o 
   5   3   8      283.01      287.16     31.12 o 
   6   3   8      986.97     1090.37     77.44 o 
   7   3   8       11.86      -23.05     52.08 o 
   8   3   8     1134.16     1187.01     90.70 o 
   0   4   8     5398.93     4731.22     78.63 o 
   1   4   8     4692.86     4956.76     77.49 o 
   2   4   8     2094.30     2317.48     45.99 o 
   3   4   8      870.87      820.09     29.14 o 
   4   4   8     1544.37     1553.87     49.75 o 
   5   4   8      417.22      400.26     43.98 o 
   6   4   8      305.11      306.49     59.30 o 
   7   4   8       69.05       66.96     47.01 o 
   8   4   8      231.08      158.57     87.13 o 
   1   5   8     3363.51     3131.02     51.23 o 
   2   5   8     1395.66     1168.09     39.35 o 
   3   5   8       32.18       15.94     14.96 o 
   4   5   8      629.97      613.77     37.01 o 
   5   5   8      429.97      458.26     46.85 o 
   6   5   8     2359.40     2375.91    133.88 o 
   7   5   8        5.81      -23.02     47.51 o 
   8   5   8      456.76      398.82    116.48 o 
   0   6   8     3380.32     4008.61     92.37 o 
   1   6   8       58.57       97.62     18.18 o 
   2   6   8       10.70       28.66     15.72 o 
   3   6   8       92.87      117.82     20.47 o 
   4   6   8      550.97      630.14     43.79 o 
   5   6   8       64.06       81.45     33.10 o 
   6   6   8       61.73       22.72     37.42 o 
   7   6   8      281.98      246.52     60.44 o 
   8   6   8      103.10       56.40     57.23 o 
   1   7   8      574.90      680.43     32.55 o 
   2   7   8     1794.88     1824.19     53.45 o 
   3   7   8        8.64       -9.23     19.24 o 
   4   7   8      184.32      206.36     31.32 o 
   5   7   8       82.98       31.44     35.07 o 
   6   7   8      424.49      370.84     57.23 o 
   7   7   8       52.16        7.89     49.94 o 
   0   8   8     1740.47     1909.31    157.51 o 
   1   8   8       22.56       49.74     21.55 o 
   2   8   8     1018.98     1053.20     46.40 o 
   3   8   8      107.69       74.43     28.22 o 
   4   8   8        8.57       62.86     28.64 o 
   5   8   8       40.03       43.92     53.62 o 
   6   8   8      210.53      237.35     51.92 o 
   7   8   8       22.22       17.47     50.02 o 
   1   9   8      663.84      675.74     47.31 o 
   2   9   8     2193.99     2217.63     74.69 o 
   3   9   8       42.01       45.80     28.56 o 
   4   9   8      631.55      825.23     56.18 o 
   5   9   8      415.32      437.63     57.14 o 
   6   9   8      283.28      282.59     57.10 o 
   7   9   8       21.32      -45.54     50.45 o 
   0  10   8     1801.14     1881.09    101.33 o 
   1  10   8      238.34      266.95     40.39 o 
   2  10   8      718.83      730.33     59.41 o 
   3  10   8       40.83      101.02     34.70 o 
   4  10   8      985.39     1109.61     98.34 o 
   5  10   8       35.79        2.40     45.11 o 
   6  10   8       90.77      204.94     54.53 o 
   1  11   8      261.92      224.43     45.62 o 
   2  11   8     3089.05     3075.54     93.62 o 
   3  11   8       34.69       42.83     36.06 o 
   4  11   8      413.41      436.64     60.17 o 
   5  11   8       10.63       25.43     50.57 o 
   6  11   8      885.41      996.65    132.77 o 
   0  12   8       11.70       82.43     94.89 o 
   1  12   8        1.98      -16.88     40.84 o 
   2  12   8       34.04       22.06     33.93 o 
   3  12   8       88.89       99.77     39.93 o 
   4  12   8      159.80      208.45     50.72 o 
   5  12   8       73.06       47.49     52.46 o 
   1  13   8       80.46      177.59    100.81 o 
   2  13   8     4623.83     4583.92    135.95 o 
   3  13   8        0.24       34.62     38.42 o 
   4  13   8      453.52      440.25     65.42 o 
   0  14   8      648.93      965.97    133.57 o 
   1  14   8       14.92       -4.24     51.29 o 
   2  14   8      748.56      897.72     90.95 o 
   3  14   8        0.02       60.62     52.85 o 
   1  15   8       40.18      230.89     78.69 o 
   2  15   8     1986.16     2071.27    130.63 o 
   1   1   9       81.39       67.44     11.00 o 
   2   1   9    10496.90    10127.82    124.33 o 
   3   1   9      186.41      171.34     19.17 o 
   4   1   9      442.56      410.32     34.71 o 
   5   1   9      123.70      106.98     30.57 o 
   6   1   9      748.03      791.28     69.78 o 
   7   1   9       16.25        5.88     40.65 o 
   8   1   9      102.68      140.43     52.62 o 
   0   2   9     5376.50     5569.94     99.26 o 
   1   2   9      138.70      124.04     14.94 o 
   2   2   9     1135.26     1093.69     38.26 o 
   3   2   9     5902.46     6069.40     74.64 o 
   4   2   9       27.34       36.63     20.65 o 
   5   2   9      105.18       95.71     32.80 o 
   6   2   9      565.55      619.98     52.37 o 
   7   2   9        0.61      -10.06     45.64 o 
   8   2   9        2.18      -21.53     45.49 o 
   1   3   9     3124.73     3111.32     49.96 o 
   2   3   9     6952.48     6245.44     73.10 o 
   3   3   9        1.17       -4.61     11.95 o 
   4   3   9      839.60      862.33     53.37 o 
   5   3   9       23.64        1.79     25.51 o 
   6   3   9     2848.36     2922.39    110.56 o 
   7   3   9       86.12       76.16     99.04 o 
   8   3   9      370.01      452.04     67.41 o 
   0   4   9     4355.86     4166.44     75.54 o 
   1   4   9       38.43       50.49     13.74 o 
   2   4   9       74.31       54.53     15.85 o 
   3   4   9      475.97      479.30     24.45 o 
   4   4   9     1119.45     1135.37     48.39 o 
   5   4   9        1.41      -24.84     32.29 o 
   6   4   9       88.02       82.68     42.57 o 
   7   4   9      110.65      137.13     73.60 o 
   8   4   9       49.14       97.01     56.21 o 
   1   5   9      298.19      333.67     23.89 o 
   2   5   9    18273.31    17565.65    164.60 o 
   3   5   9       15.74       33.57     15.53 o 
   4   5   9     3180.53     3095.11     75.02 o 
   5   5   9      252.88      231.57     46.90 o 
   6   5   9     2533.58     2690.65    111.20 o 
   7   5   9       10.26      -26.27     44.17 o 
   8   5   9     1103.92     1096.43     93.55 o 
   0   6   9    11332.03    10171.65    168.41 o 
   1   6   9      210.80      233.51     22.64 o 
   2   6   9     1611.64     1600.31     43.99 o 
   3   6   9     1598.35     1537.47     52.96 o 
   4   6   9     6254.12     6147.12    145.73 o 
   5   6   9       38.85       52.61     32.40 o 
   6   6   9     1407.85     1579.32     96.76 o 
   7   6   9       77.23       64.55     49.67 o 
   8   6   9      192.19      198.00     65.73 o 
   1   7   9     1180.03     1211.61     41.55 o 
   2   7   9     8705.93     8500.48    151.69 o 
   3   7   9       99.15       99.64     27.87 o 
   4   7   9     1393.14     1493.15     63.83 o 
   5   7   9       53.05       70.36     37.18 o 
   6   7   9      498.46      362.36     63.40 o 
   7   7   9      157.73      153.59     56.85 o 
   0   8   9    13925.91    13464.34    221.58 o 
   1   8   9      364.27      340.45     32.81 o 
   2   8   9      210.28      308.46     33.40 o 
   3   8   9        0.50       -5.50     21.76 o 
   4   8   9     6547.74     6340.23    125.48 o 
   5   8   9       71.40       29.64     36.44 o 
   6   8   9     2034.35     2000.99    111.46 o 
   7   8   9      187.65      264.29     66.96 o 
   1   9   9     1367.49     1404.13     64.32 o 
   2   9   9       17.75       27.69     32.59 o 
   3   9   9        6.86      -26.08     27.10 o 
   4   9   9      258.23      262.54     44.94 o 
   5   9   9      221.55      241.81     50.50 o 
   6   9   9      126.08      121.47     54.92 o 
   7   9   9        0.01       79.71     60.37 o 
   0  10   9    12436.77    11769.83    242.89 o 
   1  10   9        6.97      -11.11     29.47 o 
   2  10   9      209.27      225.74     39.14 o 
   3  10   9      116.83       71.79     33.65 o 
   4  10   9     2531.92     2772.83    103.45 o 
   5  10   9        0.13      -46.81     53.52 o 
   6  10   9     1566.38     1681.31    115.04 o 
   1  11   9     1593.82     1524.72     71.12 o 
   2  11   9     1779.40     1844.11     79.23 o 
   3  11   9      199.43      169.98     40.49 o 
   4  11   9      680.50      793.97     70.59 o 
   5  11   9      209.12      213.97     63.86 o 
   6  11   9      135.19       71.97     55.15 o 
   0  12   9     2810.92     3030.76    182.75 o 
   1  12   9        4.41      -26.97     48.55 o 
   2  12   9      440.21      402.02     77.64 o 
   3  12   9        1.03       71.96     39.17 o 
   4  12   9     1897.64     1975.98    101.42 o 
   5  12   9       59.94       52.80     52.36 o 
   1  13   9        0.66      -13.76     45.87 o 
   2  13   9      456.40      639.81     62.03 o 
   3  13   9      104.74      131.60     44.87 o 
   4  13   9      142.31      236.80     64.64 o 
   0  14   9      229.89      364.93     99.10 o 
   1  14   9      313.02      416.82     84.34 o 
   2  14   9        4.27      -15.30     54.89 o 
   3  14   9      200.71      189.62     72.88 o 
   1  15   9       10.46      172.05     60.38 o 
   2  15   9      436.29      617.28     87.04 o 
   0   0  10   172493.45   172620.55   2334.91 o 
   1   0  10     1340.39     1416.34     48.71 o 
   2   0  10     3168.61     2943.75     88.15 o 
   3   0  10      218.46      176.93     35.09 o 
   4   0  10    16109.40    15697.00    444.39 o 
   5   0  10       27.39       18.20     40.37 o 
   6   0  10     4851.09     4673.85    185.62 o 
   7   0  10      192.15      149.54     63.51 o 
   8   0  10      492.11      391.34    101.18 o 
   1   1  10     2884.80     2950.35     49.06 o 
   2   1  10      174.12      162.34     25.23 o 
   3   1  10      360.89      383.81     30.37 o 
   4   1  10       61.15       23.82     27.99 o 
   5   1  10      246.28      277.14     45.32 o 
   6   1  10      521.86      525.68     50.33 o 
   7   1  10      117.62      130.17     52.25 o 
   8   1  10      234.40      208.59     70.25 o 
   0   2  10    25780.14    23959.31    268.28 o 
   1   2  10      572.11      656.23     25.63 o 
   2   2  10     1772.35     1845.89     36.46 o 
   3   2  10     1000.90      931.22     44.51 o 
   4   2  10    14699.83    14304.54    199.73 o 
   5   2  10       17.59        1.46     26.01 o 
   6   2  10     1213.28     1254.19     71.39 o 
   7   2  10       19.76      -54.69     36.46 o 
   8   2  10      603.43      496.64     70.93 o 
   1   3  10     3650.39     3693.20     58.40 o 
   2   3  10    13972.01    14034.26    127.96 o 
   3   3  10      807.84      763.04     26.57 o 
   4   3  10      320.44      288.66     30.75 o 
   5   3  10      936.67      985.72     57.76 o 
   6   3  10     1374.87     1434.37     78.55 o 
   7   3  10       53.67      111.79     47.31 o 
   8   3  10      975.82      968.26     87.79 o 
   0   4  10     1691.65     1676.33     49.56 o 
   1   4  10      384.75      420.60     24.70 o 
   2   4  10      140.36      126.85     17.78 o 
   3   4  10       30.60       25.62     15.15 o 
   4   4  10     4778.43     4960.72    102.47 o 
   5   4  10        0.24      -17.37     31.90 o 
   6   4  10        6.11       61.80     40.53 o 
   7   4  10       17.13       47.09     47.66 o 
   8   4  10      617.23      677.01     80.26 o 
   1   5  10       41.81       41.38     13.82 o 
   2   5  10    17834.37    17183.09    164.68 o 
   3   5  10       64.68       69.96     18.40 o 
   4   5  10     3628.57     3602.89     83.07 o 
   5   5  10      375.66      407.60     55.18 o 
   6   5  10     1309.53     1287.86     88.12 o 
   7   5  10       34.06       10.67     46.22 o 
   8   5  10      416.63      333.71     71.05 o 
   0   6  10     8631.80     8635.92    149.19 o 
   1   6  10      411.70      449.15     26.46 o 
   2   6  10       33.67       27.26     17.22 o 
   3   6  10     2210.03     2285.68     59.96 o 
   4   6  10      252.56      357.92     42.33 o 
   5   6  10       12.62      -24.99     34.16 o 
   6   6  10      183.89      117.16     49.46 o 
   7   6  10       56.84      -20.93     47.38 o 
   8   6  10      184.90       70.70     61.15 o 
   1   7  10       18.51        9.93     16.74 o 
   2   7  10     3545.09     3484.14     79.09 o 
   3   7  10       18.89       12.45     24.89 o 
   4   7  10      114.38       94.97     34.44 o 
   5   7  10        0.12      -28.48     34.50 o 
   6   7  10     1680.17     1617.36    163.81 o 
   7   7  10       20.14        8.56     80.76 o 
   0   8  10     1980.60     2097.54    112.37 o 
   1   8  10       10.29       35.18     19.93 o 
   2   8  10       71.08       67.66     24.25 o 
   3   8  10      219.91      254.17     37.62 o 
   4   8  10      724.01      767.07     71.69 o 
   5   8  10        7.74        4.17     34.59 o 
   6   8  10       55.60      110.07     51.29 o 
   7   8  10       36.23      104.07     69.79 o 
   1   9  10       34.67       -1.44     26.27 o 
   2   9  10     2134.71     2093.33     73.86 o 
   3   9  10        2.22      -41.47     32.44 o 
   4   9  10       81.28       67.19     43.73 o 
   5   9  10       89.57       58.48     42.13 o 
   6   9  10      715.58      779.83     85.53 o 
   7   9  10        1.25       70.76     60.17 o 
   0  10  10       20.61       16.34     40.58 o 
   1  10  10       11.15       -7.63     29.78 o 
   2  10  10      160.44      129.64     35.77 o 
   3  10  10      224.60      306.94     41.99 o 
   4  10  10      501.27      532.64     69.46 o 
   5  10  10       32.21       -4.69     49.52 o 
   6  10  10        1.50       82.77     58.65 o 
   1  11  10       16.10       50.80     34.02 o 
   2  11  10     6443.04     6202.04    131.45 o 
   3  11  10       25.44       34.49     36.33 o 
   4  11  10     1068.98     1087.18     90.58 o 
   5  11  10       27.96       25.00     52.27 o 
   6  11  10      721.02      712.99     91.44 o 
   0  12  10        3.41       83.11     70.80 o 
   1  12  10       10.44       -4.89     73.47 o 
   2  12  10       39.04       20.39     36.81 o 
   3  12  10        2.16      -67.14     52.12 o 
   4  12  10        4.37      -17.03     45.48 o 
   5  12  10       14.62        1.88     51.15 o 
   1  13  10       53.53      154.00     58.78 o 
   2  13  10     6157.32     5877.91    138.33 o 
   3  13  10       40.61       27.61     50.53 o 
   4  13  10      636.10      701.46     87.66 o 
   0  14  10      413.83      414.87    187.18 o 
   1  14  10      118.30      227.33     63.10 o 
   2  14  10       24.34       71.72     55.66 o 
   3  14  10      153.41      150.41     73.84 o 
   1  15  10       91.68      128.88     61.15 o 
   1   1  11      352.41      351.06     20.55 o 
   2   1  11    22699.00    22481.55    207.32 o 
   3   1  11     1038.92     1133.55     61.35 o 
   4   1  11      204.32      172.52     36.51 o 
   5   1  11      704.34      757.68     53.40 o 
   6   1  11     1802.33     1829.06     79.68 o 
   7   1  11      140.62       80.34     46.82 o 
   8   1  11      177.02      164.76     56.72 o 
   0   2  11     4629.01     4853.06     89.30 o 
   1   2  11      619.22      722.57     26.67 o 
   2   2  11     4403.19     4914.84     63.49 o 
   3   2  11      705.67      729.80     40.59 o 
   4   2  11       79.39      104.97     26.01 o 
   5   2  11       25.86       28.18     27.76 o 
   6   2  11        0.74       22.84     31.53 o 
   7   2  11      206.50      134.17     52.18 o 
   8   2  11       31.26      -54.56     53.06 o 
   1   3  11     6192.71     6086.48     71.56 o 
   2   3  11    24747.48    23892.34    207.06 o 
   3   3  11       88.35       71.73     27.49 o 
   4   3  11     1879.25     1872.48     61.81 o 
   5   3  11      856.44      941.10     58.43 o 
   6   3  11     3061.16     2877.14    103.95 o 
   7   3  11        3.97      -46.25     44.87 o 
   8   3  11      859.08      888.76     87.28 o 
   0   4  11      823.02      830.16     38.73 o 
   1   4  11       74.59       69.09     14.42 o 
   2   4  11      422.28      497.11     27.68 o 
   3   4  11      977.04     1023.22     40.97 o 
   4   4  11     3275.02     3403.38     93.92 o 
   5   4  11      436.08      412.86     56.12 o 
   6   4  11      126.70      134.64     45.96 o 
   7   4  11        7.68        6.27     42.43 o 
   8   4  11       55.68       89.05     56.91 o 
   1   5  11     1076.92     1027.03     49.90 o 
   2   5  11    14938.44    14768.81    150.38 o 
   3   5  11      233.70      263.68     27.85 o 
   4   5  11     3165.94     3025.15     89.16 o 
   5   5  11      600.15      587.75     89.57 o 
   6   5  11     4198.23     4149.75    151.75 o 
   7   5  11       81.40      124.93     51.86 o 
   8   5  11      544.24      428.22     74.74 o 
   0   6  11    15613.32    14903.61    312.54 o 
   1   6  11       44.40       37.43     16.53 o 
   2   6  11      648.35      657.40     33.84 o 
   3   6  11      308.53      345.21     34.86 o 
   4   6  11     4963.60     4873.65    114.11 o 
   5   6  11      512.64      486.60     62.34 o 
   6   6  11     1249.80     1227.53     92.11 o 
   7   6  11      124.17       99.97     74.87 o 
   1   7  11      434.66      441.73     31.18 o 
   2   7  11     4516.77     4386.16     90.97 o 
   3   7  11      385.34      366.03     43.96 o 
   4   7  11      306.44      351.87     55.30 o 
   5   7  11       25.98       -9.40     38.34 o 
   6   7  11      493.49      476.92     70.17 o 
   7   7  11       11.78       11.72     54.18 o 
   0   8  11    23128.30    23287.61    495.36 o 
   1   8  11     2147.32     2069.13     56.22 o 
   2   8  11      832.16      891.63     46.10 o 
   3   8  11     2192.75     2181.85     86.22 o 
   4   8  11     8529.97     8805.75    197.42 o 
   5   8  11      194.99      168.08     50.02 o 
   6   8  11     2386.29     2388.83    123.94 o 
   7   8  11      262.05      281.80     82.58 o 
   1   9  11        1.33        7.93     27.29 o 
   2   9  11      132.05      114.83     31.32 o 
   3   9  11       56.25       52.52     45.12 o 
   4   9  11      190.14      144.14     52.84 o 
   5   9  11      112.35       64.54     49.32 o 
   6   9  11        1.26      -84.93     58.91 o 
   0  10  11     9185.39     8980.51    211.01 o 
   1  10  11      674.18      670.04     52.31 o 
   2  10  11      561.03      558.18     50.62 o 
   3  10  11      156.85      170.44     44.90 o 
   4  10  11     5219.25     5000.07    155.54 o 
   5  10  11        2.44      -25.10     54.38 o 
   6  10  11      705.91      769.91    139.92 o 
   1  11  11      165.84      123.95     43.54 o 
   2  11  11     1544.72     1775.84    118.46 o 
   3  11  11       28.30       43.11     39.63 o 
   4  11  11      386.73      434.03     70.75 o 
   5  11  11      165.20      130.66     58.48 o 
   0  12  11     4692.88     4244.12    205.54 o 
   1  12  11      270.09      206.67     58.47 o 
   2  12  11        0.78      -46.61     31.07 o 
   3  12  11      162.64      136.28     46.25 o 
   4  12  11     1106.56     1010.58    150.51 o 
   5  12  11      137.84       90.55     59.26 o 
   1  13  11      816.51      791.85     85.55 o 
   2  13  11      966.84     1085.76     82.28 o 
   3  13  11        0.41       21.99     72.08 o 
   4  13  11      286.18      256.71     66.97 o 
   0  14  11      613.87      656.06    117.66 o 
   1  14  11        1.97       25.91     53.46 o 
   2  14  11       34.24       38.93     57.70 o 
   3  14  11       35.25       71.37     54.62 o 
   0   0  12    77406.23    83594.04   1196.64 o 
   1   0  12     1322.08     1376.05     53.31 o 
   2   0  12     2287.81     2536.51     88.91 o 
   3   0  12     4415.72     4617.77    125.57 o 
   4   0  12    13170.46    13053.18    306.55 o 
   5   0  12       92.31        7.69     45.64 o 
   6   0  12     3552.04     3454.36    257.13 o 
   7   0  12      456.82      381.83     69.69 o 
   8   0  12     1473.44     1067.47    134.80 o 
   1   1  12     2069.64     2121.87     42.05 o 
   2   1  12     5358.03     5062.17     76.61 o 
   3   1  12     1059.13     1154.35     48.34 o 
   4   1  12     1791.24     1790.95     68.41 o 
   5   1  12        1.03      -33.59     27.49 o 
   6   1  12       59.72       45.82     33.25 o 
   7   1  12       89.49      106.72     42.44 o 
   8   1  12      143.13      125.42     51.68 o 
   0   2  12    33630.80    30915.14    664.31 o 
   1   2  12     6661.12     6908.45     80.62 o 
   2   2  12     4529.29     4469.60     62.01 o 
   3   2  12     1088.11     1161.28     45.07 o 
   4   2  12    14204.54    13691.77    200.35 o 
   5   2  12       40.58       32.33     29.15 o 
   6   2  12     2416.30     2372.51     89.86 o 
   7   2  12       49.09      118.67     51.83 o 
   8   2  12      564.84      613.90     80.14 o 
   1   3  12     1147.89     1108.17     44.58 o 
   2   3  12    20046.16    19820.78    170.73 o 
   3   3  12      188.14      197.95     26.86 o 
   4   3  12      650.29      606.28     42.80 o 
   5   3  12     1064.79     1060.90     62.25 o 
   6   3  12      721.87      712.46     63.85 o 
   7   3  12       38.92       75.01     56.17 o 
   8   3  12      870.75      859.80    112.28 o 
   0   4  12    14402.50    13816.74    171.22 o 
   1   4  12      209.93      244.06     22.92 o 
   2   4  12     2855.95     2720.29     52.60 o 
   3   4  12      209.03      203.92     29.74 o 
   4   4  12     6096.52     5939.26    130.63 o 
   5   4  12        0.01      -12.06     34.39 o 
   6   4  12      467.75      458.58     66.47 o 
   7   4  12       18.58       56.04     50.33 o 
   8   4  12      261.39      365.76     71.43 o 
   1   5  12      180.59      186.57     22.84 o 
   2   5  12     4203.76     4152.50     67.68 o 
   3   5  12     1048.51     1131.40     50.74 o 
   4   5  12      145.34      169.18     37.56 o 
   5   5  12      360.11      418.25     72.98 o 
   6   5  12     2256.46     2497.94    117.22 o 
   7   5  12       47.53      -41.32     43.91 o 
   0   6  12       39.12       92.60     25.70 o 
   1   6  12       98.87      117.86     20.67 o 
   2   6  12      489.70      499.09     33.65 o 
   3   6  12      248.33      260.16     37.68 o 
   4   6  12      240.68      202.98     46.26 o 
   5   6  12      230.57      243.94     66.07 o 
   6   6  12       20.36      -21.35     41.93 o 
   7   6  12       45.20      -64.03     60.90 o 
   1   7  12       28.70        1.24     21.11 o 
   2   7  12     5849.81     5977.50    100.99 o 
   3   7  12       28.16        2.93     32.14 o 
   4   7  12     1099.90     1022.73     76.57 o 
   5   7  12       54.80      -18.75     42.30 o 
   6   7  12     1505.35     1396.20    120.16 o 
   7   7  12        6.03      -69.00     61.21 o 
   0   8  12      140.08      190.22     34.75 o 
   1   8  12       72.54       68.02     23.68 o 
   2   8  12        6.76       -0.08     22.42 o 
   3   8  12      587.38      603.37     54.05 o 
   4   8  12      411.80      401.04     59.24 o 
   5   8  12        5.92      -58.73     39.15 o 
   6   8  12       83.86       88.90     54.08 o 
   7   8  12       45.62        4.31     63.59 o 
   1   9  12        8.04       22.84     25.59 o 
   2   9  12     6516.79     6428.94    126.41 o 
   3   9  12       14.57       40.08     32.95 o 
   4   9  12      772.00      756.07     75.99 o 
   5   9  12        2.28       38.51     46.29 o 
   6   9  12      538.16      505.58     87.25 o 
   0  10  12     2322.90     2337.55    114.54 o 
   1  10  12       13.79       38.58     30.66 o 
   2  10  12      200.35      191.75     37.84 o 
   3  10  12      437.34      481.47     54.75 o 
   4  10  12       25.56       19.43     48.74 o 
   5  10  12       56.97      -16.12     66.02 o 
   6  10  12      260.60      155.95     62.18 o 
   1  11  12       91.61       86.13     36.08 o 
   2  11  12     4178.80     4103.02    108.93 o 
   3  11  12       31.65       12.46     36.82 o 
   4  11  12       84.46       45.64     50.58 o 
   5  11  12       73.03      -61.84     45.78 o 
   0  12  12       60.54       94.34    133.04 o 
   1  12  12      136.48      190.16     56.93 o 
   2  12  12       34.28       -0.68     34.45 o 
   3  12  12       23.04       28.06     40.30 o 
   4  12  12       19.95      -56.19     64.72 o 
   1  13  12      274.18      376.23     69.11 o 
   2  13  12     3214.78     3237.65    106.98 o 
   3  13  12       39.08       60.12     47.65 o 
   4  13  12      418.51      426.48     76.13 o 
   0  14  12     2633.82     2859.96    200.87 o 
   1  14  12        1.86       98.06     53.61 o 
   2  14  12       41.25      100.67     81.30 o 
   1   1  13     1936.95     2091.02     52.24 o 
   2   1  13     9968.18     9704.73    118.33 o 
   3   1  13        8.00      -28.33     19.18 o 
   4   1  13      278.89      273.20     34.46 o 
   5   1  13        0.99        2.98     28.08 o 
   6   1  13     2984.43     3189.12    102.12 o 
   7   1  13       67.05       16.92     37.97 o 
   8   1  13      387.85      393.02     60.74 o 
   0   2  13     6477.50     6537.23    103.53 o 
   1   2  13      888.98      872.94     31.34 o 
   2   2  13        0.35       -6.22     13.57 o 
   3   2  13     3838.98     3857.90     77.74 o 
   4   2  13       41.39       39.40     22.54 o 
   5   2  13      241.32      319.08     43.01 o 
   6   2  13       40.57       60.04     35.00 o 
   7   2  13       18.17      -49.79     40.26 o 
   8   2  13       79.72       49.90     53.28 o 
   1   3  13       52.51       32.03     13.35 o 
   2   3  13    18050.43    17167.96    156.17 o 
   3   3  13      199.90      209.71     41.76 o 
   4   3  13     2425.53     2421.30     72.00 o 
   5   3  13      377.54      377.00     51.67 o 
   6   3  13     1800.47     1777.74     89.33 o 
   7   3  13      166.10      205.78     69.56 o 
   8   3  13      804.33      834.49    115.54 o 
   0   4  13     1733.65     1566.89     52.33 o 
   1   4  13      133.41      146.33     19.23 o 
   2   4  13      415.24      478.32     29.94 o 
   3   4  13      134.76      136.22     28.80 o 
   4   4  13     2203.37     2182.01     81.73 o 
   5   4  13       60.46       46.20     33.74 o 
   6   4  13       35.60       24.90     41.59 o 
   7   4  13       28.18       78.07     50.72 o 
   8   4  13      114.76      184.15     62.97 o 
   1   5  13     1415.09     1480.38     46.48 o 
   2   5  13    10471.23    10326.34    116.36 o 
   3   5  13      274.43      296.08     33.91 o 
   4   5  13     2591.33     2614.63     88.18 o 
   5   5  13      423.53      412.98     60.51 o 
   6   5  13     2034.24     2055.65    146.47 o 
   7   5  13      152.81      108.01     55.80 o 
   0   6  13    12729.48    12812.12    175.67 o 
   1   6  13      123.95       99.86     20.68 o 
   2   6  13      214.27      227.36     26.69 o 
   3   6  13     2102.63     2116.19     77.60 o 
   4   6  13     4838.97     5076.34    144.14 o 
   5   6  13      149.97       43.60     42.87 o 
   6   6  13      921.59      824.93     83.51 o 
   7   6  13       33.72       26.30     51.99 o 
   1   7  13     1672.91     1614.96     49.07 o 
   2   7  13     2686.94     2719.27     70.57 o 
   3   7  13        1.44       46.13     29.22 o 
   4   7  13       72.39       94.43     43.29 o 
   5   7  13      984.84      989.24     82.57 o 
   6   7  13      594.91      627.78    128.73 o 
   7   7  13        0.13       26.51     55.71 o 
   0   8  13    20071.53    20134.57    310.33 o 
   1   8  13      463.85      453.06     34.96 o 
   2   8  13     1589.36     1684.17     76.44 o 
   3   8  13       34.52       39.66     37.51 o 
   4   8  13     5403.71     5303.39    154.18 o 
   5   8  13        3.73        3.28     40.67 o 
   6   8  13     1862.09     1716.16    111.40 o 
   1   9  13      974.08      946.55     51.63 o 
   2   9  13       15.79       30.64     28.85 o 
   3   9  13        4.83       -9.22     36.22 o 
   4   9  13        5.01      -30.16     39.68 o 
   5   9  13       32.41      -21.46     46.34 o 
   6   9  13       21.53      -23.39     47.94 o 
   0  10  13     9364.56     8795.98    317.87 o 
   1  10  13      178.35      148.75     37.56 o 
   2  10  13      561.16      614.48     52.43 o 
   3  10  13      832.51      847.11     77.91 o 
   4  10  13     4913.71     5126.26    160.41 o 
   5  10  13        1.59       63.33     50.38 o 
   6  10  13      520.82      612.97    148.28 o 
   1  11  13      575.91      562.72     52.23 o 
   2  11  13      816.11      874.10     62.24 o 
   3  11  13       10.49      -23.07     42.60 o 
   4  11  13       22.96      -36.53     47.60 o 
   5  11  13      457.12      353.18     70.86 o 
   0  12  13     1291.88     1475.68    145.75 o 
   1  12  13       64.08      157.66     54.25 o 
   2  12  13       14.65        3.92     36.82 o 
   3  12  13      511.87      352.38     93.24 o 
   4  12  13      944.27      907.46    117.75 o 
   1  13  13        7.49       22.78     52.78 o 
   2  13  13     1315.02     1369.98     88.50 o 
   3  13  13        8.97      -15.02     48.82 o 
   0  14  13      294.10      295.29     95.09 o 
   1  14  13      153.45      186.91     59.60 o 
   2  14  13        2.43      157.49    105.68 o 
   0   0  14    33525.33    31818.40    585.34 o 
   1   0  14     1443.92     1385.82     58.44 o 
   2   0  14     2485.10     2454.69     96.02 o 
   3   0  14     4353.66     4172.85    126.70 o 
   4   0  14    10906.19    11116.57    237.82 o 
   5   0  14     1565.54     1658.19    122.21 o 
   6   0  14     6097.25     6422.24    231.66 o 
   7   0  14     1439.97     1464.59    193.23 o 
   8   0  14     1498.70     1388.98    150.41 o 
   1   1  14        3.01      -12.57     12.37 o 
   2   1  14      700.18      715.89     37.46 o 
   3   1  14      929.88     1156.43     47.61 o 
   4   1  14       44.32       19.89     24.02 o 
   5   1  14        0.11      -16.47     27.79 o 
   6   1  14      673.09      648.72     59.01 o 
   7   1  14       66.50       -1.05     39.27 o 
   8   1  14        0.26      -19.70     42.36 o 
   0   2  14    14468.29    13788.23    173.19 o 
   1   2  14      853.85     1023.72     34.67 o 
   2   2  14      507.03      489.59     32.82 o 
   3   2  14      762.16      816.41     41.96 o 
   4   2  14    11848.71    11992.88    170.52 o 
   5   2  14        7.04      -33.27     28.06 o 
   6   2  14      591.67      642.94     58.19 o 
   7   2  14      268.83      272.43     58.92 o 
   8   2  14      650.75      534.94    140.63 o 
   1   3  14       48.52       27.99     15.61 o 
   2   3  14     4647.16     4534.87     83.95 o 
   3   3  14       74.66       53.77     21.99 o 
   4   3  14     3433.37     3499.32     87.65 o 
   5   3  14     1124.07     1127.74     92.30 o 
   6   3  14     1168.29     1241.32     79.56 o 
   7   3  14       15.13       49.03     72.17 o 
   0   4  14     3121.84     2988.98     83.48 o 
   1   4  14     1365.17     1455.91     42.06 o 
   2   4  14       36.10       30.59     20.28 o 
   3   4  14       18.70      -20.42     21.52 o 
   4   4  14     1683.65     1678.60     75.28 o 
   5   4  14      313.06      315.82     47.48 o 
   6   4  14       74.09       41.39     48.14 o 
   7   4  14        4.58       79.16     51.30 o 
   1   5  14     2272.09     2215.22     51.48 o 
   2   5  14    17203.32    16814.62    174.34 o 
   3   5  14        1.15       41.26     24.96 o 
   4   5  14     2008.20     2011.59     82.38 o 
   5   5  14      170.39      191.04     49.39 o 
   6   5  14      794.74      719.54     77.42 o 
   7   5  14       14.71        4.91     50.63 o 
   0   6  14    10459.36    10380.91    156.73 o 
   1   6  14      170.43      149.16     31.28 o 
   2   6  14       21.93       -9.77     19.98 o 
   3   6  14      100.50       94.66     37.34 o 
   4   6  14      354.34      350.94     54.72 o 
   5   6  14       54.70        3.45     46.33 o 
   6   6  14       48.31       29.84     46.83 o 
   7   6  14       52.73       71.45     61.16 o 
   1   7  14       54.03       58.93     20.70 o 
   2   7  14     4337.19     4452.75     99.45 o 
   3   7  14        9.23      -11.25     26.94 o 
   4   7  14      124.73      158.73     46.58 o 
   5   7  14       56.67       39.40     44.61 o 
   6   7  14      620.45      714.56     82.95 o 
   7   7  14       11.28       42.99     57.98 o 
   0   8  14      105.00      139.34     45.80 o 
   1   8  14        6.15      -10.90     21.80 o 
   2   8  14      611.90      724.74     50.71 o 
   3   8  14       51.45       99.15     40.23 o 
   4   8  14      367.70      373.51     62.38 o 
   5   8  14      110.71       75.94     47.63 o 
   6   8  14       51.33      139.28     57.68 o 
   1   9  14      325.16      295.60     44.93 o 
   2   9  14     3464.98     3584.08    119.05 o 
   3   9  14        1.25      -24.77     50.35 o 
   4   9  14       36.87       29.44     45.18 o 
   5   9  14        1.33       12.73     46.84 o 
   6   9  14      480.76      484.48     77.49 o 
   0  10  14        9.83       64.55     37.08 o 
   1  10  14      132.91      128.66     36.97 o 
   2  10  14       22.15       22.00     33.70 o 
   3  10  14      473.06      412.11     63.03 o 
   4  10  14       23.73       29.80     48.46 o 
   5  10  14      186.91       98.43     76.76 o 
   1  11  14      270.35      294.41     44.76 o 
   2  11  14     3399.74     3666.32    116.80 o 
   3  11  14       83.89       41.30     47.46 o 
   4  11  14      827.89      688.78     82.34 o 
   5  11  14      151.75       79.34     54.62 o 
   0  12  14        9.76      104.14     72.47 o 
   1  12  14      550.10      567.08     72.63 o 
   2  12  14       37.67       80.55     40.35 o 
   3  12  14        0.07       34.82     48.70 o 
   4  12  14      138.89      135.80     61.77 o 
   1  13  14      589.73      588.59     80.56 o 
   2  13  14     2137.78     2418.58    108.86 o 
   3  13  14        4.98       50.49     53.73 o 
   0  14  14      743.51      797.83    144.16 o 
   1  14  14       44.36       44.35     54.54 o 
   1   1  15     1192.80     1244.66     38.12 o 
   2   1  15     6729.47     6363.65    100.97 o 
   3   1  15       20.74       -6.81     20.25 o 
   4   1  15     2024.82     2084.41     65.36 o 
   5   1  15       70.87       84.52     40.53 o 
   6   1  15     2550.06     2575.63     98.53 o 
   7   1  15        0.53      -27.57     36.98 o 
   0   2  15      995.55     1047.11     60.34 o 
   1   2  15        2.61      -14.10     13.39 o 
   2   2  15       32.76       -2.51     18.47 o 
   3   2  15      136.61       86.10     24.29 o 
   4   2  15       77.78       86.51     28.73 o 
   5   2  15      519.21      635.44     56.52 o 
   6   2  15       33.89      138.75     42.08 o 
   7   2  15        1.64        6.50     59.96 o 
   1   3  15      833.96      807.22     33.84 o 
   2   3  15     8979.88     8690.23    123.27 o 
   3   3  15       49.52       13.70     22.35 o 
   4   3  15      135.65      138.89     28.99 o 
   5   3  15     1328.06     1327.37     73.98 o 
   6   3  15     1795.08     1780.60    111.12 o 
   7   3  15        0.16       60.77     46.54 o 
   0   4  15     1781.46     1717.80     62.33 o 
   1   4  15      568.33      636.93     32.29 o 
   2   4  15     3969.37     3836.59     82.76 o 
   3   4  15      136.47      175.23     29.68 o 
   4   4  15     2021.48     1939.99     81.06 o 
   5   4  15        6.62       91.04     36.57 o 
   6   4  15       81.25       74.43     49.03 o 
   7   4  15      119.14      146.71     69.08 o 
   1   5  15     1869.38     1819.28     49.48 o 
   2   5  15    10491.78    10306.96    153.51 o 
   3   5  15      789.35      751.35     62.14 o 
   4   5  15      125.69      170.75     37.59 o 
   5   5  15      286.43      357.30     58.91 o 
   6   5  15      471.07      477.47     69.98 o 
   7   5  15      206.21      101.19     57.50 o 
   0   6  15    25762.96    25297.61    291.05 o 
   1   6  15      115.99       86.83     21.97 o 
   2   6  15      128.76       90.49     26.49 o 
   3   6  15      830.49      818.72     56.70 o 
   4   6  15     3161.85     3191.71    142.88 o 
   5   6  15        0.00      -17.56     42.97 o 
   6   6  15      701.97      764.09     81.99 o 
   7   6  15       11.90        2.72     52.30 o 
   1   7  15      232.85      235.85     44.61 o 
   2   7  15     6196.14     6472.71    135.33 o 
   3   7  15        2.54       47.25     31.01 o 
   4   7  15      737.07      802.67     74.11 o 
   5   7  15      342.46      261.59     59.20 o 
   6   7  15      123.24      159.90     59.63 o 
   0   8  15    11178.70    11165.31    177.43 o 
   1   8  15     3853.62     3568.39     73.47 o 
   2   8  15      202.80      161.12     39.29 o 
   3   8  15      695.40      824.95     72.53 o 
   4   8  15     3067.63     2865.84    121.16 o 
   5   8  15      237.23      296.31     59.11 o 
   6   8  15      838.28      883.02     92.69 o 
   1   9  15      269.79      256.06     44.85 o 
   2   9  15      246.30      234.97     39.11 o 
   3   9  15        3.96       53.42     52.53 o 
   4   9  15       53.72       55.26     46.59 o 
   5   9  15        5.21       -8.14     48.26 o 
   6   9  15       42.27       22.36     52.27 o 
   0  10  15     4128.15     4335.51    200.73 o 
   1  10  15        0.59       58.57     29.84 o 
   2  10  15      368.01      462.72     54.91 o 
   3  10  15      577.35      514.87     71.45 o 
   4  10  15     3470.30     3676.31    150.96 o 
   5  10  15        7.36      -57.01     45.85 o 
   1  11  15      122.26      125.98     40.35 o 
   2  11  15     1146.56     1361.13     92.31 o 
   3  11  15      142.54      113.25     52.21 o 
   4  11  15      162.35      136.92     57.82 o 
   0  12  15     1422.45     1348.04    142.42 o 
   1  12  15      130.90      133.16     87.12 o 
   2  12  15      198.31      197.86     59.60 o 
   3  12  15       23.45      -43.77     46.94 o 
   4  12  15      478.16      379.64    120.03 o 
   1  13  15       60.16       53.40     54.16 o 
   2  13  15      499.53      600.45     97.72 o 
   0   0  16    10813.81    10523.51    250.74 o 
   1   0  16      445.09      485.83     61.71 o 
   2   0  16     1024.19     1183.47     75.74 o 
   3   0  16       31.82       26.80     46.24 o 
   4   0  16     4767.57     4845.77    150.81 o 
   5   0  16      791.62      791.06     98.74 o 
   6   0  16     2016.22     1886.66    114.45 o 
   7   0  16      862.70      996.39     96.22 o 
   1   1  16     2302.81     2271.16     50.11 o 
   2   1  16     1033.33     1078.43     70.16 o 
   3   1  16      141.51      108.73     27.12 o 
   4   1  16      673.65      801.80     47.43 o 
   5   1  16       52.03       53.31     35.86 o 
   6   1  16      379.17      321.36     50.91 o 
   7   1  16      704.85      540.25     63.31 o 
   0   2  16    12853.72    12149.47    197.04 o 
   1   2  16       21.39        8.77     16.46 o 
   2   2  16      976.24      923.24     48.79 o 
   3   2  16      466.99      442.26     37.22 o 
   4   2  16     6999.94     7245.67    147.98 o 
   5   2  16      100.16       76.81     36.42 o 
   6   2  16      437.41      550.08     72.41 o 
   7   2  16      318.64      318.31     67.13 o 
   1   3  16     3657.91     3608.61     65.18 o 
   2   3  16     2162.10     2060.91     68.55 o 
   3   3  16        2.21      -15.86     20.25 o 
   4   3  16     2088.96     1993.51     97.17 o 
   5   3  16     1291.86     1289.68     68.97 o 
   6   3  16     1250.46     1156.88     87.13 o 
   7   3  16        2.65       10.07     67.30 o 
   0   4  16     7609.99     7400.79    169.93 o 
   1   4  16       64.41       67.23     19.90 o 
   2   4  16        7.44       20.37     23.10 o 
   3   4  16     1213.13     1168.25     59.30 o 
   4   4  16     1983.04     2088.20     85.27 o 
   5   4  16      103.47       88.51     51.38 o 
   6   4  16       60.37       11.00     44.51 o 
   7   4  16       92.23      111.84     67.68 o 
   1   5  16      238.00      241.74     26.69 o 
   2   5  16     4535.32     4609.85    108.63 o 
   3   5  16      157.01      182.50     34.19 o 
   4   5  16       61.91      135.73     50.23 o 
   5   5  16      277.25      279.31     61.26 o 
   6   5  16      489.81      569.62     74.10 o 
   7   5  16        0.16       -9.45     51.44 o 
   0   6  16     3425.31     3633.30    110.01 o 
   1   6  16        8.57       21.17     20.00 o 
   2   6  16      877.57      778.28     45.65 o 
   3   6  16     1171.31     1157.23     66.45 o 
   4   6  16       41.00       75.22     42.48 o 
   5   6  16       16.17      -32.07     40.38 o 
   6   6  16        8.33       33.88     49.12 o 
   7   6  16        3.28      -25.43     52.62 o 
   1   7  16      221.22      140.35     25.01 o 
   2   7  16     4127.80     4181.37    126.79 o 
   3   7  16       23.82       37.23     30.15 o 
   4   7  16       26.53      -17.17     41.97 o 
   5   7  16      213.05      104.29     50.74 o 
   6   7  16      236.78      282.40    118.88 o 
   0   8  16        2.89      100.83     37.48 o 
   1   8  16     1094.46     1028.94     67.88 o 
   2   8  16      387.31      380.22     47.54 o 
   3   8  16        5.61       23.44     41.36 o 
   4   8  16      264.60      297.71     57.16 o 
   5   8  16        2.18       36.10     45.14 o 
   6   8  16        3.32       -3.45     53.02 o 
   1   9  16       84.81      102.05     31.52 o 
   2   9  16     2696.59     2929.97    116.48 o 
   3   9  16       50.83        6.97     40.83 o 
   4   9  16       13.93       49.40     46.94 o 
   5   9  16        3.16      -43.53     46.02 o 
   0  10  16       17.43       47.69     45.79 o 
   1  10  16       27.93       41.44     29.53 o 
   2  10  16       98.15        6.17     41.02 o 
   3  10  16     3487.59     3231.95    128.78 o 
   4  10  16      184.60      210.91     62.17 o 
   5  10  16        9.97      -47.77     49.82 o 
   1  11  16        0.44       14.22     33.71 o 
   2  11  16     1164.76     1293.56     91.58 o 
   3  11  16      516.40      612.98     76.48 o 
   4  11  16      219.77      163.93     62.64 o 
   0  12  16       58.05        5.04     65.35 o 
   1  12  16      397.72      389.42     82.99 o 
   2  12  16      120.80      105.41     52.48 o 
   3  12  16       68.42      -39.89     62.89 o 
   1  13  16       57.48      174.21     71.68 o 
   2  13  16     1502.34     1339.95    131.29 o 
   1   1  17      272.73      341.73     31.15 o 
   2   1  17     2503.69     2484.85     83.45 o 
   3   1  17      276.92      294.47     33.81 o 
   4   1  17       98.21       75.09     28.97 o 
   5   1  17      164.01       66.87     41.06 o 
   6   1  17      595.12      658.29     72.23 o 
   7   1  17        4.51      -33.95     42.77 o 
   0   2  17      952.01     1008.02     69.69 o 
   1   2  17      118.45      107.13     23.49 o 
   2   2  17      368.79      362.98     37.86 o 
   3   2  17      427.69      414.20     57.26 o 
   4   2  17       33.45       56.22     26.99 o 
   5   2  17       73.72       54.01     36.30 o 
   6   2  17       69.33       97.54     42.30 o 
   7   2  17      164.71       91.93     54.11 o 
   1   3  17       35.81       20.25     24.92 o 
   2   3  17     8034.10     8150.43    200.87 o 
   3   3  17      200.29      176.85     30.49 o 
   4   3  17     2277.89     2463.34     75.85 o 
   5   3  17      561.35      651.87     55.63 o 
   6   3  17      421.75      344.91     59.83 o 
   7   3  17       85.02      152.18     54.45 o 
   0   4  17       62.09      102.97     39.96 o 
   1   4  17        0.24       -6.36     20.43 o 
   2   4  17      469.86      351.77     40.47 o 
   3   4  17       21.74        3.00     30.47 o 
   4   4  17      485.45      525.54     52.04 o 
   5   4  17        4.35       50.76     36.70 o 
   6   4  17        2.37       38.70     47.46 o 
   7   4  17      100.77       39.27     90.46 o 
   1   5  17     2509.33     2549.49     63.73 o 
   2   5  17     4653.47     4829.92     98.48 o 
   3   5  17      581.88      549.50     42.69 o 
   4   5  17      177.33      203.40     65.57 o 
   5   5  17      326.97      346.53     61.52 o 
   6   5  17      565.61      587.53     77.27 o 
   7   5  17      191.07      183.16     63.24 o 
   0   6  17      688.51      743.27     63.89 o 
   1   6  17      791.49      820.28     46.56 o 
   2   6  17        8.10        9.21     22.59 o 
   3   6  17     1113.20     1163.40     67.97 o 
   4   6  17     1457.80     1289.31     87.64 o 
   5   6  17        0.40      -10.82     42.89 o 
   6   6  17      196.41      132.37     55.05 o 
   1   7  17      855.68      821.44     44.87 o 
   2   7  17        7.97       19.65     28.76 o 
   3   7  17      149.48      107.29     37.69 o 
   4   7  17        1.65       31.36     55.01 o 
   5   7  17      421.94      291.21     60.78 o 
   6   7  17      644.06      555.76     84.24 o 
   0   8  17    10397.68    10709.32    206.49 o 
   1   8  17     2295.03     2320.54     90.11 o 
   2   8  17      466.96      516.92     54.13 o 
   3   8  17       61.46      -15.27     40.10 o 
   4   8  17     2218.31     2289.88    115.15 o 
   5   8  17       95.52       96.41     49.63 o 
   6   8  17      696.81      550.76     83.93 o 
   1   9  17      191.97      163.36     38.16 o 
   2   9  17       34.87       86.13     41.71 o 
   3   9  17      236.24      139.12     50.61 o 
   4   9  17       24.59       35.68     48.91 o 
   5   9  17       83.48       75.24     51.45 o 
   0  10  17     1832.10     2326.39    167.08 o 
   1  10  17      365.69      362.41     46.52 o 
   2  10  17      367.47      383.97     65.27 o 
   3  10  17      183.62      221.81     58.76 o 
   4  10  17     1429.88     1427.26    105.05 o 
   1  11  17       79.13       58.78     48.74 o 
   2  11  17      321.83      363.31     93.09 o 
   3  11  17      206.79      101.21     55.65 o 
   4  11  17       51.26       43.56     52.26 o 
   0  12  17      588.19      617.42    112.87 o 
   1  12  17        5.84       71.62     69.27 o 
   2  12  17        2.29      -10.84     43.93 o 
   3  12  17       88.53       13.57     52.72 o 
   1  13  17       18.88      179.26    102.31 o 
   0   0  18     9911.98    10222.83    254.98 o 
   1   0  18     2713.76     2773.98    174.99 o 
   2   0  18      434.48      542.46     63.96 o 
   3   0  18     2997.86     3151.32    124.43 o 
   4   0  18     5216.47     5392.74    167.00 o 
   5   0  18      240.36      285.20     79.44 o 
   6   0  18      230.78      220.58     62.50 o 
   7   0  18      267.27      161.12     64.48 o 
   1   1  18       79.27       69.81     24.00 o 
   2   1  18      197.05      163.16     28.68 o 
   3   1  18      423.34      426.05     40.11 o 
   4   1  18       10.43      -37.88     25.25 o 
   5   1  18       99.78       84.98     39.08 o 
   6   1  18      126.15      111.29     44.34 o 
   7   1  18       83.76       19.97     43.46 o 
   0   2  18     7374.33     7206.73    150.05 o 
   1   2  18      120.79      141.27     29.64 o 
   2   2  18      156.01      104.27     26.71 o 
   3   2  18       70.98       67.43     27.01 o 
   4   2  18      327.50      323.31     39.08 o 
   5   2  18        0.16        8.20     32.94 o 
   6   2  18     1383.22     1430.57     84.38 o 
   7   2  18       73.09      -32.86     47.06 o 
   1   3  18      274.84      259.86     35.41 o 
   2   3  18     3324.60     3256.05     78.53 o 
   3   3  18       91.07       24.99     26.77 o 
   4   3  18       26.13       40.27     27.55 o 
   5   3  18      255.11      316.29     49.46 o 
   6   3  18      247.65      344.61     62.76 o 
   7   3  18        3.62      -47.25     98.16 o 
   0   4  18     1747.93     1670.11    107.34 o 
   1   4  18     1382.44     1538.02     70.96 o 
   2   4  18      715.92      771.34     51.59 o 
   3   4  18       55.23       18.73     26.54 o 
   4   4  18      946.66     1086.85     69.71 o 
   5   4  18      211.79      147.24     46.61 o 
   6   4  18       64.10      168.22     54.25 o 
   1   5  18      713.45      734.63     50.11 o 
   2   5  18      246.32      171.14     40.19 o 
   3   5  18      195.24       95.36     33.77 o 
   4   5  18       97.98       92.11     37.62 o 
   5   5  18      410.02      320.42     59.62 o 
   6   5  18      487.64      377.58     67.24 o 
   0   6  18     1614.89     1617.04     82.64 o 
   1   6  18       79.89       64.68     29.19 o 
   2   6  18      416.15      384.33     37.98 o 
   3   6  18       13.88       15.01     33.52 o 
   4   6  18      416.58      470.12     64.78 o 
   5   6  18      197.25      290.01     61.26 o 
   6   6  18       37.87        6.89     48.82 o 
   1   7  18      495.68      482.71     53.76 o 
   2   7  18      820.49      763.87     54.28 o 
   3   7  18        5.22        1.65     31.03 o 
   4   7  18       54.54       42.55     71.04 o 
   5   7  18       59.42       57.47     48.86 o 
   6   7  18      477.57      419.55     77.18 o 
   0   8  18      333.11      456.95     58.97 o 
   1   8  18      723.52      727.62     53.69 o 
   2   8  18      673.49      595.29     56.41 o 
   3   8  18        3.78      -42.81     39.96 o 
   4   8  18       36.04       44.57     46.95 o 
   5   8  18        0.49       -6.90     46.38 o 
   1   9  18      530.40      540.51     64.31 o 
   2   9  18      357.36      539.64     64.56 o 
   3   9  18        4.81      -21.39     41.84 o 
   4   9  18     1067.67     1036.86     90.83 o 
   5   9  18      127.25       39.45     71.32 o 
   0  10  18        5.20      -26.37     77.34 o 
   1  10  18       69.65       81.56     45.60 o 
   2  10  18        3.84      -61.77     69.16 o 
   3  10  18      281.77      198.18     65.90 o 
   4  10  18        1.87      -28.86     49.74 o 
   1  11  18      508.35      487.24     83.75 o 
   2  11  18     2135.30     1873.69    108.71 o 
   3  11  18       69.10       40.56     52.88 o 
   0  12  18       30.31      114.29     79.12 o 
   1  12  18      224.40      314.26    107.58 o 
   2  12  18       80.40       59.91     51.61 o 
   1   1  19       54.11       25.34     25.48 o 
   2   1  19     4857.07     4911.01     97.15 o 
   3   1  19      140.87      157.09     31.66 o 
   4   1  19       65.88       52.80     28.60 o 
   5   1  19      248.57      203.25     41.45 o 
   6   1  19        9.44      -12.67     40.08 o 
   7   1  19       70.43       28.79     43.77 o 
   0   2  19      689.44      693.94     56.94 o 
   1   2  19        7.61        9.69     26.60 o 
   2   2  19      271.07      281.89     33.88 o 
   3   2  19     2936.86     3007.66     80.66 o 
   4   2  19       56.78       60.73     29.71 o 
   5   2  19       22.43       -7.44     31.77 o 
   6   2  19      396.46      245.92     51.94 o 
   7   2  19        8.26      -67.62     45.08 o 
   1   3  19       44.93        7.96     25.96 o 
   2   3  19      181.82      137.03     32.85 o 
   3   3  19        6.34        7.72     26.27 o 
   4   3  19      475.83      534.71     46.07 o 
   5   3  19      226.93      296.73     48.92 o 
   6   3  19      949.98      860.93     82.64 o 
   0   4  19     6279.10     5618.09    192.78 o 
   1   4  19      426.55      500.59     44.59 o 
   2   4  19      893.07      927.28     50.36 o 
   3   4  19      201.98      201.90     35.15 o 
   4   4  19        5.77      -24.94     34.27 o 
   5   4  19       14.93       22.47     51.61 o 
   6   4  19      174.29      234.22     61.11 o 
   1   5  19      173.74      177.75     35.29 o 
   2   5  19     1409.33     1308.74     89.06 o 
   3   5  19       20.33       33.36     26.53 o 
   4   5  19      615.32      634.77     70.24 o 
   5   5  19      459.95      318.04     62.93 o 
   6   5  19      482.95      521.06     72.50 o 
   0   6  19      139.41      131.27     41.04 o 
   1   6  19       37.35        5.27     29.09 o 
   2   6  19     1415.14     1467.36     69.81 o 
   3   6  19      369.21      433.12     52.37 o 
   4   6  19     1487.85     1431.89     97.51 o 
   5   6  19        0.49       13.05     46.79 o 
   6   6  19      483.42      452.92    108.34 o 
   1   7  19      477.71      465.93     46.82 o 
   2   7  19      472.00      462.26     48.02 o 
   3   7  19        0.35      -14.94     31.82 o 
   4   7  19      869.23      963.07     83.29 o 
   5   7  19      197.05      117.91     56.85 o 
   0   8  19      516.90      559.46     63.40 o 
   1   8  19      146.99       99.92     34.98 o 
   2   8  19      221.06      234.10     90.41 o 
   3   8  19       26.59       23.82     42.55 o 
   4   8  19     1618.80     1790.35    128.81 o 
   5   8  19       63.11       99.55     50.13 o 
   1   9  19      237.17      247.92     57.57 o 
   2   9  19       66.11       89.94     57.70 o 
   3   9  19       21.85      -42.32     40.32 o 
   4   9  19      730.17      633.28     82.39 o 
   0  10  19     2305.31     2447.28    135.93 o 
   1  10  19       12.73        6.16     41.89 o 
   2  10  19       98.96       64.09     58.68 o 
   3  10  19      311.58      331.33     84.36 o 
   4  10  19      317.48      267.36     64.98 o 
   1  11  19      386.81      428.37     79.23 o 
   2  11  19      260.96      194.87    140.74 o 
   3  11  19       33.83       14.14     54.76 o 
   0  12  19     2274.84     2068.16    252.18 o 
   1  12  19       10.10       49.70     86.34 o 
   0   0  20     6650.17     6995.34    215.48 o 
   1   0  20      422.19      487.77     63.07 o 
   2   0  20     1648.03     1660.62     98.98 o 
   3   0  20        9.24       -4.83     39.21 o 
   4   0  20     3295.84     3789.02    149.49 o 
   5   0  20      755.03      521.16     74.02 o 
   6   0  20       86.86       73.86     61.81 o 
   1   1  20     1036.90     1225.15     59.86 o 
   2   1  20      196.40      216.22     37.74 o 
   3   1  20      420.08      445.92     42.43 o 
   4   1  20      350.28      318.07     41.09 o 
   5   1  20       69.51       92.28     39.78 o 
   6   1  20        3.01      -65.52     43.68 o 
   0   2  20     5294.43     5314.34    133.56 o 
   1   2  20      432.29      433.67     43.19 o 
   2   2  20      198.97      206.52     44.05 o 
   3   2  20      922.24      930.47     52.97 o 
   4   2  20      832.89      890.48     54.92 o 
   5   2  20        7.31      -10.73     33.59 o 
   6   2  20      325.10      331.39     58.39 o 
   1   3  20       87.97       81.68     31.46 o 
   2   3  20     1209.36     1312.68     65.52 o 
   3   3  20       11.00      -27.38     26.53 o 
   4   3  20       15.51       29.56     29.21 o 
   5   3  20      294.36      295.78     50.66 o 
   6   3  20      172.39      106.15     50.68 o 
   0   4  20       68.62       53.30     40.89 o 
   1   4  20      808.46      880.35     67.36 o 
   2   4  20        0.27       13.11     34.23 o 
   3   4  20       89.42       72.01     30.10 o 
   4   4  20      716.26      774.03     65.05 o 
   5   4  20       46.49      -26.98     51.06 o 
   6   4  20      111.99      171.28     60.43 o 
   1   5  20       54.51       14.36     28.01 o 
   2   5  20     2102.74     2238.96     83.60 o 
   3   5  20      361.37      328.77     40.42 o 
   4   5  20      663.73      693.29     62.74 o 
   5   5  20        3.29       -3.78     45.39 o 
   6   5  20       53.29       71.93     55.88 o 
   0   6  20      265.53      447.54     96.02 o 
   1   6  20       43.87        9.47     28.64 o 
   2   6  20      815.48      791.78     68.20 o 
   3   6  20     1252.63     1347.18     70.28 o 
   4   6  20      481.54      544.97     66.56 o 
   5   6  20       34.05       18.34     48.19 o 
   1   7  20      149.86      151.59     43.84 o 
   2   7  20      695.57      787.70    109.51 o 
   3   7  20      155.55      119.32     41.47 o 
   4   7  20      237.31      255.91     57.71 o 
   5   7  20        2.68      -10.18     46.63 o 
   0   8  20     1928.24     1874.15    113.55 o 
   1   8  20      484.58      465.21     50.90 o 
   2   8  20       46.50      -33.44     46.31 o 
   3   8  20       19.79      -36.99     44.44 o 
   4   8  20       41.31       26.94     53.21 o 
   5   8  20        2.46        0.92     52.10 o 
   1   9  20        1.02       41.53     39.44 o 
   2   9  20      298.12      316.11     62.38 o 
   3   9  20        3.68       28.38     47.85 o 
   4   9  20      101.85       48.95     53.51 o 
   0  10  20       24.96      -53.80    215.07 o 
   1  10  20      116.56       88.92     53.38 o 
   2  10  20       58.62       72.20     63.37 o 
   3  10  20      281.64      253.39     64.17 o 
   1  11  20        9.51       84.54     63.08 o 
   2  11  20     1761.10     2000.73    172.01 o 
   1   1  21      277.59      319.12     49.26 o 
   2   1  21     1365.85     1457.00     68.93 o 
   3   1  21       14.08        4.26     43.28 o 
   4   1  21        4.43       24.03     29.98 o 
   5   1  21      182.62      123.56     42.51 o 
   6   1  21      552.61      615.73     70.26 o 
   0   2  21      100.50      228.77     66.65 o 
   1   2  21      106.24      109.91     32.36 o 
   2   2  21      442.54      447.75     46.09 o 
   3   2  21       75.08       59.26     30.87 o 
   4   2  21      453.39      372.03     43.46 o 
   5   2  21      130.76      122.49     42.18 o 
   6   2  21        0.38       -3.02     43.18 o 
   1   3  21     1139.87     1180.97     63.05 o 
   2   3  21     3118.19     3261.46     94.61 o 
   3   3  21        0.38      -30.58     26.83 o 
   4   3  21      311.36      381.31     47.15 o 
   5   3  21       59.89       75.06     40.73 o 
   6   3  21      683.98      724.71    109.17 o 
   0   4  21     1076.42     1047.22    118.09 o 
   1   4  21      182.31      196.64     37.52 o 
   2   4  21        1.76       34.25     30.69 o 
   3   4  21      206.68      209.99     36.62 o 
   4   4  21       42.60      -17.71     35.22 o 
   5   4  21      153.69       66.48     63.58 o 
   6   4  21       82.78       95.30     53.71 o 
   1   5  21      323.86      292.72     41.50 o 
   2   5  21     2148.43     2225.23     85.47 o 
   3   5  21       29.46       53.53     31.46 o 
   4   5  21       47.04       71.49     40.11 o 
   5   5  21      347.45      388.11     70.92 o 
   0   6  21     1896.30     1905.46    134.48 o 
   1   6  21      110.06       51.90     34.15 o 
   2   6  21      283.11      225.45     43.17 o 
   3   6  21        6.81      -19.43     31.65 o 
   4   6  21      709.40      675.97     77.10 o 
   5   6  21      164.25       85.63     52.19 o 
   1   7  21       49.07       24.84     32.13 o 
   2   7  21      722.84      813.44     68.30 o 
   3   7  21      133.48       65.18     39.49 o 
   4   7  21       80.11       25.25     46.91 o 
   5   7  21       56.72       91.82     52.60 o 
   0   8  21     3171.02     3503.02    180.14 o 
   1   8  21      414.83      424.00     50.50 o 
   2   8  21      168.93      158.10     51.82 o 
   3   8  21      709.77      782.78    132.97 o 
   4   8  21      927.11      931.71     88.92 o 
   1   9  21       68.11      106.39     45.27 o 
   2   9  21      250.17      217.61     60.83 o 
   3   9  21      157.77      223.18     76.82 o 
   4   9  21       23.60      -20.75     48.74 o 
   0  10  21     1722.73     1441.80    189.09 o 
   1  10  21       48.01      -21.58     45.34 o 
   2  10  21        2.05      -23.28     59.45 o 
   3  10  21      385.41      350.90     83.28 o 
   1  11  21       21.67      -19.59     59.57 o 
   0   0  22      120.68       66.56     88.11 o 
   1   0  22      680.67      683.56     74.29 o 
   2   0  22      443.52      355.28     90.95 o 
   3   0  22      941.31     1050.11     74.42 o 
   4   0  22     2634.83     2524.85    110.97 o 
   5   0  22       46.70       26.18     45.11 o 
   6   0  22      241.22      260.22    115.14 o 
   1   1  22      120.67       55.39     32.65 o 
   2   1  22      962.35      947.80     60.71 o 
   3   1  22        0.19      -29.90     27.02 o 
   4   1  22      206.67      142.01     38.06 o 
   5   1  22       59.44       77.60     40.87 o 
   6   1  22        1.82      -13.69     43.84 o 
   0   2  22     5320.82     5770.34    298.93 o 
   1   2  22      270.59      326.98     42.13 o 
   2   2  22       13.26        7.96     34.98 o 
   3   2  22      184.06      166.94     40.42 o 
   4   2  22     1588.71     1673.76     73.82 o 
   5   2  22       52.11       32.44     37.21 o 
   6   2  22      212.24      224.13     57.14 o 
   1   3  22      801.62      880.35     57.71 o 
   2   3  22      302.38      328.03     44.41 o 
   3   3  22       57.72      126.88     38.36 o 
   4   3  22     1397.63     1303.01     67.22 o 
   5   3  22      339.73      406.52     57.69 o 
   0   4  22     3803.67     3984.08    177.58 o 
   1   4  22       12.22       28.62     31.54 o 
   2   4  22      105.52       69.37     33.72 o 
   3   4  22       41.00       30.36     35.53 o 
   4   4  22      397.44      491.41     55.31 o 
   5   4  22       35.68        3.75     43.35 o 
   1   5  22      381.16      347.21     60.52 o 
   2   5  22      928.05      846.40     63.15 o 
   3   5  22       94.86      109.58     37.58 o 
   4   5  22        8.53       18.94     38.74 o 
   5   5  22      270.99      209.99     58.47 o 
   0   6  22      674.29      695.18     95.92 o 
   1   6  22        0.28      -27.73     30.01 o 
   2   6  22       64.74       27.73     35.49 o 
   3   6  22       51.80       49.51     41.48 o 
   4   6  22      546.02      547.89     70.40 o 
   5   6  22        1.07       31.94     51.71 o 
   1   7  22        0.38       10.09     35.64 o 
   2   7  22     1196.40     1156.00     79.30 o 
   3   7  22       70.64       27.23     47.57 o 
   4   7  22      106.83      113.59     53.42 o 
   0   8  22      166.04      183.29     72.81 o 
   1   8  22        3.04       -2.51     34.46 o 
   2   8  22       11.79       26.43     54.57 o 
   3   8  22       20.95      -58.50     55.92 o 
   4   8  22        8.50       -2.41    104.45 o 
   1   9  22        4.74        1.16     47.30 o 
   2   9  22     1687.03     1806.80    168.25 o 
   3   9  22        2.65      -80.17     53.45 o 
   0  10  22      313.00      460.90    137.47 o 
   1  10  22        3.16      -68.34     56.75 o 
   2  10  22      259.33      221.10    105.02 o 
   1   1  23       67.98       41.90     33.23 o 
   2   1  23     1267.27     1506.49     73.42 o 
   3   1  23       19.83        6.36     34.02 o 
   4   1  23      485.40      455.23     59.02 o 
   5   1  23        4.87      -14.03     35.51 o 
   0   2  23       79.81      123.30     63.17 o 
   1   2  23      314.73      345.05     46.90 o 
   2   2  23      781.74      618.45     55.02 o 
   3   2  23      287.96      254.60     42.12 o 
   4   2  23      147.20       62.67     36.14 o 
   5   2  23       70.84       13.12     42.27 o 
   1   3  23       51.19       33.54     36.23 o 
   2   3  23     1885.68     2026.28     84.37 o 
   3   3  23      155.44      158.17     40.87 o 
   4   3  23      246.25      236.64     42.67 o 
   5   3  23       33.49       47.78     62.86 o 
   0   4  23      946.42     1098.19    132.78 o 
   1   4  23       61.37      113.68     43.50 o 
   2   4  23        0.22       49.34     35.19 o 
   3   4  23      120.51      126.44     41.14 o 
   4   4  23       93.64      127.42     40.98 o 
   5   4  23       16.30      -26.31     44.42 o 
   1   5  23      615.84      571.95     65.88 o 
   2   5  23     1923.19     2060.86     87.66 o 
   3   5  23      120.13      141.93     44.69 o 
   4   5  23       26.58      142.14     52.24 o 
   5   5  23      161.35      181.35     59.84 o 
   0   6  23     1493.18     1579.32    130.10 o 
   1   6  23      213.73      206.64     50.65 o 
   2   6  23       13.24       58.54     38.37 o 
   3   6  23      639.89      702.86     69.59 o 
   4   6  23      809.75      814.74     84.26 o 
   1   7  23      738.67      697.82     67.18 o 
   2   7  23      410.38      314.42     56.94 o 
   3   7  23        0.77       33.39     49.01 o 
   4   7  23       60.26        2.79    111.26 o 
   0   8  23     1911.80     2122.81    270.69 o 
   1   8  23      281.34      209.11     51.79 o 
   2   8  23       78.11       96.96     49.59 o 
   3   8  23      115.74      104.39     73.35 o 
   1   9  23       85.52       67.79     75.28 o 
   2   9  23       17.76       64.75     55.50 o 
   0  10  23     1727.10     1745.25    215.16 o 
   1  10  23      142.73       44.71     75.19 o 
   0   0  24     3620.72     4204.45    270.25 o 
   1   0  24      651.58      706.06     99.69 o 
   2   0  24     1432.93     1283.76    100.74 o 
   3   0  24      983.61      999.83     95.42 o 
   4   0  24     2341.91     2346.17    170.22 o 
   5   0  24        1.26      -51.51     43.89 o 
   1   1  24        5.30       18.74     40.01 o 
   2   1  24       22.31       30.29     34.67 o 
   3   1  24        1.58       41.38     37.35 o 
   4   1  24       13.71       43.32     41.06 o 
   5   1  24      147.14       95.09     37.28 o 
   0   2  24     2532.63     2503.53    155.55 o 
   1   2  24       16.79       75.60     43.54 o 
   2   2  24        8.25       28.64     34.30 o 
   3   2  24      346.63      273.55     46.54 o 
   4   2  24      811.99      922.36     64.05 o 
   5   2  24        0.84       28.53     40.37 o 
   1   3  24      522.17      439.87     63.31 o 
   2   3  24      199.08      151.30     42.53 o 
   3   3  24      108.67       56.28     55.66 o 
   4   3  24       98.52      106.38     44.51 o 
   5   3  24      270.92      146.66     51.77 o 
   0   4  24     1074.56     1108.63    116.94 o 
   1   4  24        4.51       15.23     42.27 o 
   2   4  24       30.22        5.42     36.11 o 
   3   4  24       13.85      -14.40     35.12 o 
   4   4  24      416.21      381.85     61.02 o 
   1   5  24      388.45      330.13     57.75 o 
   2   5  24     1600.27     1858.79     97.08 o 
   3   5  24       72.47        4.84     43.73 o 
   4   5  24      255.55      159.66    108.09 o 
   0   6  24      676.10      856.30    216.81 o 
   1   6  24       20.47       14.82     45.97 o 
   2   6  24      309.15      309.42     50.67 o 
   3   6  24       69.44       81.97     45.77 o 
   4   6  24      444.38      487.95     75.96 o 
   1   7  24       35.05       55.91     48.29 o 
   2   7  24     1068.33     1062.23     83.33 o 
   3   7  24       25.62       14.86     49.87 o 
   0   8  24      165.35      294.37    149.99 o 
   1   8  24       26.56       87.96     60.24 o 
   2   8  24        0.26      -12.76     63.49 o 
   1   9  24       40.99      121.66     60.29 o 
   1   1  25       25.17       79.78     46.36 o 
   2   1  25     2688.03     2782.93     98.35 o 
   3   1  25        2.01      -12.37     36.79 o 
   4   1  25      357.95      302.67     53.21 o 
   0   2  25        2.63       53.79     59.98 o 
   1   2  25       32.75       -4.02     54.08 o 
   2   2  25       31.55       21.54     35.55 o 
   3   2  25        1.83       11.31     37.19 o 
   4   2  25      161.95      190.37     61.55 o 
   1   3  25      502.39      568.40     68.17 o 
   2   3  25     1430.74     1379.39     76.93 o 
   3   3  25        2.34       -0.96     36.87 o 
   4   3  25       19.82       27.02     51.27 o 
   0   4  25     1225.95     1316.57    256.87 o 
   1   4  25       79.11       58.78     44.04 o 
   2   4  25        5.56      -38.33     37.35 o 
   3   4  25        8.81        0.94     49.82 o 
   4   4  25      250.23      209.46     55.80 o 
   1   5  25      259.07      363.28     68.50 o 
   2   5  25      949.10     1005.81     70.65 o 
   3   5  25       40.74       66.14     48.52 o 
   4   5  25       13.16      -81.03     54.11 o 
   0   6  25     1927.18     1879.38    306.49 o 
   1   6  25       31.17       19.59     45.17 o 
   2   6  25       54.47       14.85     42.48 o 
   3   6  25       72.91      139.05     52.60 o 
   1   7  25        3.12       30.57     48.89 o 
   2   7  25      271.35      167.35     77.06 o 
   0   8  25      992.24     1081.90    228.11 o 
   1   8  25      447.09      337.68    134.57 o 
   0   0  26     2858.10     3223.03    250.79 o 
   1   0  26      329.17      222.22     80.37 o 
   2   0  26        2.60      -57.91     60.58 o 
   3   0  26      215.68       87.72     58.77 o 
   4   0  26      746.30      544.20     86.98 o 
   1   1  26      333.57      291.01     60.96 o 
   2   1  26      133.80       99.64     51.41 o 
   3   1  26        0.56      -47.68     37.44 o 
   4   1  26       69.28       22.78     43.35 o 
   0   2  26     2358.71     2458.41    164.18 o 
   1   2  26      228.96      213.70     55.86 o 
   2   2  26      139.22      100.75     49.69 o 
   3   2  26      440.73      327.49     56.58 o 
   4   2  26     1069.24     1013.84     73.68 o 
   1   3  26      386.25      443.22     64.56 o 
   2   3  26      604.40      580.02     72.27 o 
   3   3  26        9.27      -19.72     40.67 o 
   4   3  26       19.74       35.74     45.95 o 
   0   4  26     1997.04     2127.77    170.67 o 
   1   4  26       17.85      -12.89     44.80 o 
   2   4  26       23.42       55.81     52.70 o 
   3   4  26      155.97      171.87     46.77 o 
   1   5  26        1.29      -10.54     45.52 o 
   2   5  26      549.62      511.38     72.18 o 
   3   5  26       88.54      -21.53     55.56 o 
   0   6  26      272.92      243.63     83.38 o 
   1   6  26        1.57      -41.01     44.63 o 
   2   6  26       17.44       32.95     50.04 o 
   1   7  26       21.84       85.33     55.79 o 
   1   1  27       68.74       24.23     71.02 o 
   2   1  27      960.13     1017.07     94.75 o 
   3   1  27       39.76       53.08     41.72 o 
   0   2  27      767.58      590.95    105.25 o 
   1   2  27       45.09       34.52     48.54 o 
   2   2  27       75.67      174.61     57.06 o 
   3   2  27       84.67      114.04     43.17 o 
   1   3  27      114.27      113.81     51.78 o 
   2   3  27     1612.35     1704.13    105.10 o 
   3   3  27       20.73       50.15     42.82 o 
   0   4  27      150.43       42.31     67.98 o 
   1   4  27       34.47      -26.83     48.53 o 
   2   4  27       13.23       42.61     50.56 o 
   3   4  27        0.47      -57.94     38.63 o 
   1   5  27      419.76      412.64     68.22 o 
   2   5  27      594.20      584.32     75.58 o 
   0   6  27      651.83      453.21     98.85 o 
   1   6  27       40.21       50.09     51.89 o 
   0   0  28      724.01      916.07    172.06 o 
   1   0  28      296.92      347.33     90.51 o 
   2   0  28       72.73      159.11     79.74 o 
   1   1  28        7.51        9.98     47.99 o 
   2   1  28        7.24      -27.07     47.56 o 
   0   2  28      758.15      762.63    116.38 o 
   1   2  28      138.85       30.98     50.15 o 
   2   2  28       38.29        0.92     75.10 o 
   1   3  28       76.56       30.77     49.39 o 
   2   3  28      159.74      185.61     86.22 o 
   0   4  28      604.59      662.61    114.70 o 
   1   4  28        2.72       25.80     48.97 o 
   1   1  29       11.74        9.96     49.82 o 
   0   2  29       33.98       33.98     68.62 o 
   1   2  29        0.26       19.85     75.57 o 
                                                 
